# Supplementary material for: A CATH domain functional family based approach to identify putative cancer driver genes and driver mutations
Source: Sci Rep. 2019 Jan 22;9:263. doi: 10.1038/s41598-018-36401-4 (PMC6343001; doi:10.1038/s41598-018-36401-4)
Supplement: Supplementary file 2 — Supplementary Table 2 [file 41598_2018_36401_MOESM2_ESM.xlsx]

## Sheet: Export Worksheet
Cancer code	Cancer description	Superfamily ID	FunFam number	FunFam Name	EF	p-val (BH corrected)
BLCA	Bladder cancer	2.10.220.10	5834	Receptor tyrosine-protein kinase erbB-2 (EC 2.7.10.1) (Metastatic lymph node gene 19 protein) (MLN 19) (Proto-oncogene Neu) (Proto-oncogene c-ErbB-2) (Tyrosine kinase-type cell surface receptor HER2) (p185erbB2) (CD antigen CD340)	10.361	0
BLCA	Bladder cancer	2.160.10.10	81454	Zinc finger protein 83 (Zinc finger protein 816B) (Zinc finger protein HPF1)	5.944	0
BLCA	Bladder cancer	3.30.420.40	78669	Actin 7-like protein	3.451	0.00089
BLCA	Bladder cancer	1.25.40.70	2223	Phosphatidylinositol 4,5-bisphosphate 3-kinase catalytic subunit gamma isoform (PI3-kinase subunit gamma) (PI3K-gamma) (PI3Kgamma) (PtdIns-3-kinase subunit gamma) (EC 2.7.1.153) (Phosphatidylinositol 4,5-bisphosphate 3-kinase 110 kDa catalytic subunit gamma) (PtdIns-3-kinase subunit p110-gamma) (p110gamma) (Phosphoinositide-3-kinase catalytic gamma polypeptide) (Serine/threonine protein kinase PI…	3.282	0
BLCA	Bladder cancer	2.60.40.60	18149	Pcdha6 protein (Protocadherin alpha 6)	2.931	0
BLCA	Bladder cancer	2.130.10.10	102894	F-box/WD repeat-containing protein sel-10 (Egg laying defective protein 41) (Suppressor/enhancer of lin-12 protein 10)	2.526	0
BLCA	Bladder cancer	1.10.10.10	264994	Forkhead box protein G1 (Brain factor 1) (BF-1) (BF1) (Brain factor 2) (BF-2) (BF2) (hBF-2) (Forkhead box protein G1A) (Forkhead box protein G1B) (Forkhead box protein G1C) (Forkhead-related protein FKHL1) (HFK1) (Forkhead-related protein FKHL2) (HFK2) (Forkhead-related protein FKHL3) (HFK3)	2.506	0
BLCA	Bladder cancer	2.60.40.720	232	Cellular tumor antigen p53 (Tumor suppressor p53)	2.461	0
BLCA	Bladder cancer	2.160.10.10	81861	Zinc finger protein 585B (zinc finger protein 41-like protein)	2.175	0.02512
BLCA	Bladder cancer	3.40.50.410	19758	Protein transport protein Sec24D (cDNA FLJ43974 fis, clone TESTI4018101, highly similar to Protein transport protein Sec24D)	2.135	0.02201
BLCA	Bladder cancer	2.60.40.10	136041	Opioid binding protein/cell adhesion molecule-like isoform c (Opioid-binding protein/cell adhesion molecule) (cDNA, FLJ79390, highly similar to Opioid-binding protein/cell adhesion molecule)	2.133	0.02891
BLCA	Bladder cancer	1.10.10.10	264742	Interferon regulatory factor 5 (Interferon regulatory factor 5 variant 11)	2.116	0.02367
BLCA	Bladder cancer	2.60.40.60	18207	Protocadherin beta-12 (cDNA FLJ55315, highly similar to Protocadherin beta 12) (cDNA, FLJ79059, highly similar to Protocadherin beta 12)	1.984	0.01026
BLCA	Bladder cancer	3.40.50.1820	115381	Dipeptidyl peptidase 4 (EC 3.4.14.5) (ADABP) (Adenosine deaminase complexing protein 2) (ADCP-2) (Dipeptidyl peptidase IV) (DPP IV) (T-cell activation antigen CD26) (TP103) (CD antigen CD26) [Cleaved into: Dipeptidyl peptidase 4 membrane form (Dipeptidyl peptidase IV membrane form); Dipeptidyl peptidase 4 soluble form (Dipeptidyl peptidase IV soluble form)]	1.684	0.0355
BLCA	Bladder cancer	1.10.565.10	5028	Retinoic acid receptor RXR-gamma-A (Nuclear receptor subfamily 2 group B member 3-A) (Retinoic acid receptor RXR-alpha) (Retinoid X receptor alpha) (Retinoid X receptor gamma-A)	1.406	0.03968
BLCA	Bladder cancer	1.20.1080.10	5095	Glycerol uptake facilitator protein (MIP family channel protein)	1.208	0.02367
BLCA	Bladder cancer	3.40.50.300	630744	Ras protein let-60 (Abnormal cell lineage protein 34) (Lethal protein 60)	1.112	0.03683
BRCA	Breast invasive carcinoma	3.30.200.20	2866	Receptor tyrosine-protein kinase erbB-2 (cDNA FLJ59426, highly similar to Receptor tyrosine-protein kinase erbB-2 (EC 2.7.10.1))	9.414	0
BRCA	Breast invasive carcinoma	2.40.155.10	20824	Zinc finger protein 443 (Krueppel-type zinc finger protein ZK1)	6.855	0
BRCA	Breast invasive carcinoma	2.30.29.30	22238	RAC-alpha serine/threonine-protein kinase (EC 2.7.11.1) (AKT1 kinase) (Protein kinase B) (PKB) (Protein kinase B alpha) (PKB alpha) (Proto-oncogene c-Akt) (RAC-PK-alpha) (Thymoma viral proto-oncogene)	3.399	0
BRCA	Breast invasive carcinoma	1.10.1070.11	1687	Phosphatidylinositol 4,5-bisphosphate 3-kinase catalytic subunit alpha isoform (PI3-kinase subunit alpha) (PI3K-alpha) (PI3Kalpha) (PtdIns-3-kinase subunit alpha) (EC 2.7.1.153) (Phosphatidylinositol 4,5-bisphosphate 3-kinase 110 kDa catalytic subunit alpha) (PtdIns-3-kinase subunit p110-alpha) (p110alpha) (Phosphoinositide-3-kinase catalytic alpha polypeptide) (Serine/threonine protein kinase PI…	2.844	0
BRCA	Breast invasive carcinoma	2.60.40.720	232	Cellular tumor antigen p53 (Tumor suppressor p53)	2.76	0
BRCA	Breast invasive carcinoma	2.60.40.60	18709	Fizzy-related protein homolog	2.54	0.00126
BRCA	Breast invasive carcinoma	3.90.190.10	11707	IP16020p (Phosphatase PTEN) (Pten, isoform B) (EC 3.1.3.-) (EC 3.1.3.16) (EC 3.1.3.48) (EC 3.1.3.67) (Pten, isoform D) (EC 3.1.3.-) (EC 3.1.3.16) (EC 3.1.3.48) (EC 3.1.3.67) (Pten, isoform G) (EC 3.1.3.-) (EC 3.1.3.16) (EC 3.1.3.48) (EC 3.1.3.67) (Pten, isoform H) (EC 3.1.3.-) (EC 3.1.3.16) (EC 3.1.3.48) (EC 3.1.3.67)	2.518	0
BRCA	Breast invasive carcinoma	1.25.40.70	2223	Phosphatidylinositol 4,5-bisphosphate 3-kinase catalytic subunit gamma isoform (PI3-kinase subunit gamma) (PI3K-gamma) (PI3Kgamma) (PtdIns-3-kinase subunit gamma) (EC 2.7.1.153) (Phosphatidylinositol 4,5-bisphosphate 3-kinase 110 kDa catalytic subunit gamma) (PtdIns-3-kinase subunit p110-gamma) (p110gamma) (Phosphoinositide-3-kinase catalytic gamma polypeptide) (Serine/threonine protein kinase PI…	2.255	0
BRCA	Breast invasive carcinoma	1.25.10.10	68666	Splicing factor 3B subunit 1 (146 kDa nuclear protein) (Pre-mRNA-splicing factor SF3b 155 kDa subunit) (SF3b155) (Spliceosome-associated protein 155) (SAP 155)	2.175	0.00126
BRCA	Breast invasive carcinoma	1.10.10.10	264994	Forkhead box protein G1 (Brain factor 1) (BF-1) (BF1) (Brain factor 2) (BF-2) (BF2) (hBF-2) (Forkhead box protein G1A) (Forkhead box protein G1B) (Forkhead box protein G1C) (Forkhead-related protein FKHL1) (HFK1) (Forkhead-related protein FKHL2) (HFK2) (Forkhead-related protein FKHL3) (HFK3)	2.165	0
BRCA	Breast invasive carcinoma	2.60.40.60	18229	Protocadherin alpha 13 (RCG49388, isoform CRA_c)	2.136	0.00126
BRCA	Breast invasive carcinoma	2.60.40.60	18207	Protocadherin beta-12 (cDNA FLJ55315, highly similar to Protocadherin beta 12) (cDNA, FLJ79059, highly similar to Protocadherin beta 12)	1.793	0.03591
BRCA	Breast invasive carcinoma	2.60.40.10	136415	Btn1a1 protein (Butyrophilin subfamily 1 member A1) (Butyrophilin, subfamily 1, member A1, isoform CRA_d)	1.722	0.04277
COAD	Colon adenocarcinoma	3.30.200.20	64824	Epidermal growth factor receptor (Epidermal growth factor receptor isoform 1)	6.747	0
COAD	Colon adenocarcinoma	3.30.160.60	23366	Early growth response protein 1 (EGR-1) (Nerve growth factor-induced protein A) (NGFI-A) (Transcription factor Zif268) (Zinc finger protein Krox-24)	5.643	0
COAD	Colon adenocarcinoma	3.30.1520.10	1289	Sorting nexin 13, isoform CRA_e (cDNA FLJ13678 fis, clone PLACE1012031, highly similar to Sorting nexin-13)	5.124	0
COAD	Colon adenocarcinoma	3.30.40.10	59876	E3 ubiquitin-protein ligase CBL-B (EC 6.3.2.-) (Casitas B-lineage lymphoma proto-oncogene b) (RING finger protein 56) (SH3-binding protein CBL-B) (Signal transduction protein CBL-B)	4.853	0
COAD	Colon adenocarcinoma	2.20.100.10	10057	Netrin receptor UNC5B (Protein unc-5 homolog 2) (Protein unc-5 homolog B) (p53-regulated receptor for death and life protein 1)	4.445	0
COAD	Colon adenocarcinoma	2.160.10.10	33722	CDNA, FLJ94233, highly similar to Homo sapiens zinc finger protein 189 (ZNF189), mRNA	3.346	0.00218
COAD	Colon adenocarcinoma	1.20.120.330	23932	Phosphatidylinositol 3-kinase regulatory subunit alpha (PI3-kinase regulatory subunit alpha) (PI3K regulatory subunit alpha) (PtdIns-3-kinase regulatory subunit alpha) (Phosphatidylinositol 3-kinase 85 kDa regulatory subunit alpha) (PI3-kinase subunit p85-alpha) (PtdIns-3-kinase regulatory subunit p85-alpha)	3.038	0
COAD	Colon adenocarcinoma	1.10.30.10	4308	Sry-box containing protein 9a (Transcription factor SOX9)	2.985	0.00218
COAD	Colon adenocarcinoma	1.10.30.10	4396	Sex-determining region Y protein (Testis-determining factor)	2.876	0
COAD	Colon adenocarcinoma	4.10.1140.10	38	Epidermal growth factor receptor (Epidermal growth factor receptor isoform 1)	2.775	0.02719
COAD	Colon adenocarcinoma	2.60.40.10	135788	Titin (EC 2.7.11.1) (Connectin) (Rhabdomyosarcoma antigen MU-RMS-40.14)	2.768	0.01992
COAD	Colon adenocarcinoma	3.90.190.10	11707	IP16020p (Phosphatase PTEN) (Pten, isoform B) (EC 3.1.3.-) (EC 3.1.3.16) (EC 3.1.3.48) (EC 3.1.3.67) (Pten, isoform D) (EC 3.1.3.-) (EC 3.1.3.16) (EC 3.1.3.48) (EC 3.1.3.67) (Pten, isoform G) (EC 3.1.3.-) (EC 3.1.3.16) (EC 3.1.3.48) (EC 3.1.3.67) (Pten, isoform H) (EC 3.1.3.-) (EC 3.1.3.16) (EC 3.1.3.48) (EC 3.1.3.67)	2.74	0
COAD	Colon adenocarcinoma	1.10.10.10	264742	Interferon regulatory factor 5 (Interferon regulatory factor 5 variant 11)	2.586	0
COAD	Colon adenocarcinoma	3.30.505.10	1631	Tyrosine-protein phosphatase non-receptor type 11 (EC 3.1.3.48) (Protein-tyrosine phosphatase 1D) (PTP-1D) (Protein-tyrosine phosphatase SYP) (SH-PTP2) (SHP-2) (Shp2)	2.508	0.02945
COAD	Colon adenocarcinoma	1.10.510.10	79140	Serine/threonine-protein kinase LMTK2 (EC 2.7.11.1) (Apoptosis-associated tyrosine kinase 2) (Brain-enriched kinase) (hBREK) (CDK5/p35-regulated kinase) (CPRK) (Kinase/phosphatase/inhibitor 2) (Lemur tyrosine kinase 2) (Serine/threonine-protein kinase KPI-2)	2.409	0.01902
COAD	Colon adenocarcinoma	2.60.40.720	232	Cellular tumor antigen p53 (Tumor suppressor p53)	2.405	0
COAD	Colon adenocarcinoma	3.30.505.10	4290	MGC68892 protein	2.265	0.02905
COAD	Colon adenocarcinoma	3.30.70.330	42834	GH26440p (RNA-binding protein) (RNA-binding protein 9, isoform E) (RNA-binding protein 9, isoform F) (RNA-binding protein 9, isoform G) (RNA-binding protein 9, isoform H)	2.15	0.04024
COAD	Colon adenocarcinoma	3.40.50.10330	6271	RE64552p (Sphingosine kinase 1, isoform A) (EC 2.7.1.107) (Sphingosine kinase 1, isoform B) (EC 2.7.1.107)	2.149	0.0083
COAD	Colon adenocarcinoma	2.130.10.10	102894	F-box/WD repeat-containing protein sel-10 (Egg laying defective protein 41) (Suppressor/enhancer of lin-12 protein 10)	2.129	0
COAD	Colon adenocarcinoma	1.10.510.10	78531	Raf homolog serine/threonine-protein kinase (EC 2.7.11.1) (Abnormal cell lineage protein 45)	2.071	0
COAD	Colon adenocarcinoma	3.40.50.300	627822	Elongation factor G, mitochondrial (EF-Gmt) (Elongation factor G 1, mitochondrial) (mEF-G 1) (Elongation factor G1) (dEF-G1) (Protein iconoclast)	1.982	0.04265
COAD	Colon adenocarcinoma	1.10.1070.11	1687	Phosphatidylinositol 4,5-bisphosphate 3-kinase catalytic subunit alpha isoform (PI3-kinase subunit alpha) (PI3K-alpha) (PI3Kalpha) (PtdIns-3-kinase subunit alpha) (EC 2.7.1.153) (Phosphatidylinositol 4,5-bisphosphate 3-kinase 110 kDa catalytic subunit alpha) (PtdIns-3-kinase subunit p110-alpha) (p110alpha) (Phosphoinositide-3-kinase catalytic alpha polypeptide) (Serine/threonine protein kinase PI…	1.873	0
COAD	Colon adenocarcinoma	2.60.200.10	492	Mothers against decapentaplegic homolog 4 (MAD homolog 4) (Mothers against DPP homolog 4) (Deletion target in pancreatic carcinoma 4 homolog) (SMAD family member 4) (SMAD 4) (Smad4)	1.838	0
COAD	Colon adenocarcinoma	2.60.350.10	9528	Cadherin-2 (CDw325) (Neural cadherin) (N-cadherin) (CD antigen CD325)	1.825	0.02668
COAD	Colon adenocarcinoma	1.10.510.10	78966	Hepatocyte growth factor receptor (HGF receptor) (EC 2.7.10.1) (HGF/SF receptor) (Proto-oncogene c-Met) (Scatter factor receptor) (SF receptor) (Tyrosine-protein kinase Met)	1.772	0.01083
COAD	Colon adenocarcinoma	2.60.40.60	18207	Protocadherin beta-12 (cDNA FLJ55315, highly similar to Protocadherin beta 12) (cDNA, FLJ79059, highly similar to Protocadherin beta 12)	1.608	0.00943
COAD	Colon adenocarcinoma	2.60.40.60	18229	Protocadherin alpha 13 (RCG49388, isoform CRA_c)	1.579	0.02554
COAD	Colon adenocarcinoma	1.10.10.10	264994	Forkhead box protein G1 (Brain factor 1) (BF-1) (BF1) (Brain factor 2) (BF-2) (BF2) (hBF-2) (Forkhead box protein G1A) (Forkhead box protein G1B) (Forkhead box protein G1C) (Forkhead-related protein FKHL1) (HFK1) (Forkhead-related protein FKHL2) (HFK2) (Forkhead-related protein FKHL3) (HFK3)	1.559	0.0415
COAD	Colon adenocarcinoma	1.20.1070.10	45670	Relaxin receptor 2 (G-protein coupled receptor 106) (G-protein coupled receptor affecting testicular descent) (Leucine-rich repeat-containing G-protein coupled receptor 8) (Relaxin family peptide receptor 2)	1.547	0
COAD	Colon adenocarcinoma	1.25.40.70	2223	Phosphatidylinositol 4,5-bisphosphate 3-kinase catalytic subunit gamma isoform (PI3-kinase subunit gamma) (PI3K-gamma) (PI3Kgamma) (PtdIns-3-kinase subunit gamma) (EC 2.7.1.153) (Phosphatidylinositol 4,5-bisphosphate 3-kinase 110 kDa catalytic subunit gamma) (PtdIns-3-kinase subunit p110-gamma) (p110gamma) (Phosphoinositide-3-kinase catalytic gamma polypeptide) (Serine/threonine protein kinase PI…	1.528	0.00943
COAD	Colon adenocarcinoma	2.60.350.10	9563	Protocadherin gamma B4 (Protocadherin gamma subfamily B, 4)	1.51	0.02613
COAD	Colon adenocarcinoma	1.10.510.10	79298	Bone morphogenetic protein receptor 1B (Bone morphogenetic protein receptor type IB) (Bone morphogenetic protein type 1 receptor) (Bone morphogenetic protein type IB receptor)	1.503	0
COAD	Colon adenocarcinoma	3.90.190.10	11605	Dual specificity protein phosphatase 4 (EC 3.1.3.16) (EC 3.1.3.48) (Dual specificity protein phosphatase hVH2) (Mitogen-activated protein kinase phosphatase 2) (MAP kinase phosphatase 2) (MKP-2)	1.468	0.04028
COAD	Colon adenocarcinoma	1.50.10.10	18715	Edem1, isoform A (EC 3.2.1.113) (Edem1, isoform B) (EC 3.2.1.113) (Edem1, isoform C) (EC 3.2.1.113) (Edem1, isoform D) (EC 3.2.1.113) (GH14693p) (LD21416p)	1.291	0.03502
COAD	Colon adenocarcinoma	3.40.50.300	630744	Ras protein let-60 (Abnormal cell lineage protein 34) (Lethal protein 60)	1.126	0
DLBC	Lymphoid Neoplasm Diffuse Large B-cell Lymphoma	2.160.10.10	18313	CDNA FLJ60220, highly similar to B-cell lymphoma 6 protein	4.234	0
DLBC	Lymphoid Neoplasm Diffuse Large B-cell Lymphoma	2.170.270.10	5098	Histone-lysine N-methyltransferase CLF (EC 2.1.1.43) (Polycomb group protein CURLY LEAF) (Protein INCURVATA 1) (Protein SET DOMAIN GROUP 1) (Protein photoperiod insensitive flowering)	3.348	0
DLBC	Lymphoid Neoplasm Diffuse Large B-cell Lymphoma	2.60.40.720	232	Cellular tumor antigen p53 (Tumor suppressor p53)	2.764	0
DLBC	Lymphoid Neoplasm Diffuse Large B-cell Lymphoma	3.40.50.10140	4333	Myeloid differentiation primary response gene (88), isoform CRA_b (Myeloid differentiation primary response protein MyD88)	2.209	0
ESCA	Esophageal carcinoma	2.60.40.720	232	Cellular tumor antigen p53 (Tumor suppressor p53)	2.74	0
ESCA	Esophageal carcinoma	1.25.40.70	2223	Phosphatidylinositol 4,5-bisphosphate 3-kinase catalytic subunit gamma isoform (PI3-kinase subunit gamma) (PI3K-gamma) (PI3Kgamma) (PtdIns-3-kinase subunit gamma) (EC 2.7.1.153) (Phosphatidylinositol 4,5-bisphosphate 3-kinase 110 kDa catalytic subunit gamma) (PtdIns-3-kinase subunit p110-gamma) (p110gamma) (Phosphoinositide-3-kinase catalytic gamma polypeptide) (Serine/threonine protein kinase PI…	2.68	0.022
ESCA	Esophageal carcinoma	2.60.200.10	492	Mothers against decapentaplegic homolog 4 (MAD homolog 4) (Mothers against DPP homolog 4) (Deletion target in pancreatic carcinoma 4 homolog) (SMAD family member 4) (SMAD 4) (Smad4)	2.349	0
ESCA	Esophageal carcinoma	2.60.40.60	18229	Protocadherin alpha 13 (RCG49388, isoform CRA_c)	2.263	0.0396
GBM	Glioblastoma multiforme	2.10.220.10	11299	Epidermal growth factor receptor (Epidermal growth factor receptor isoform 3) (Epidermal growth factor receptor, isoform CRA_a)	8.29	0
GBM	Glioblastoma multiforme	2.160.10.10	22734	Zinc finger protein 646	7.34	0
GBM	Glioblastoma multiforme	3.30.420.40	68894	Heat shock cognate 71 kDa protein (Heat shock 70 kDa protein 8)	5.997	0
GBM	Glioblastoma multiforme	3.90.640.10	8095	Heat shock 70 kDa protein 3 (Heat shock cognate 70 kDa protein 3) (Heat shock cognate protein 70-3) (AtHsc70-3) (Heat shock protein 70-3) (AtHsp70-3)	5.502	0
GBM	Glioblastoma multiforme	2.10.220.10	11249	Epidermal growth factor receptor (Epidermal growth factor receptor isoform 3) (Epidermal growth factor receptor, isoform CRA_a)	5.157	0
GBM	Glioblastoma multiforme	3.90.190.10	11707	IP16020p (Phosphatase PTEN) (Pten, isoform B) (EC 3.1.3.-) (EC 3.1.3.16) (EC 3.1.3.48) (EC 3.1.3.67) (Pten, isoform D) (EC 3.1.3.-) (EC 3.1.3.16) (EC 3.1.3.48) (EC 3.1.3.67) (Pten, isoform G) (EC 3.1.3.-) (EC 3.1.3.16) (EC 3.1.3.48) (EC 3.1.3.67) (Pten, isoform H) (EC 3.1.3.-) (EC 3.1.3.16) (EC 3.1.3.48) (EC 3.1.3.67)	3.863	0
GBM	Glioblastoma multiforme	2.10.220.10	9723	Epidermal growth factor receptor (Epidermal growth factor receptor isoform 3) (Epidermal growth factor receptor, isoform CRA_a)	3.835	0.00096
GBM	Glioblastoma multiforme	1.10.510.10	79478	Inhibitor of nuclear factor kappa-B kinase subunit alpha (I-kappa-B kinase alpha) (IKK-A) (IKK-alpha) (IkBKA) (EC 2.7.11.10) (I-kappa-B kinase 1) (IKK1) (Nuclear factor NF-kappa-B inhibitor kinase alpha) (NFKBIKA)	2.845	0
GBM	Glioblastoma multiforme	2.60.40.720	232	Cellular tumor antigen p53 (Tumor suppressor p53)	2.75	0
GBM	Glioblastoma multiforme	3.30.450.20	87869	Hypoxia-inducible factor 1, alpha subunit (Basic helix-loop-helix transcription factor), isoform CRA_b (Hypoxia-inducible factor 1, alpha subunit, variant K12NR)	2.749	0
GBM	Glioblastoma multiforme	2.120.10.80	463	Leucine-zipper-like transcriptional regulator 1 (LZTR-1)	2.464	0
GBM	Glioblastoma multiforme	1.20.1050.10	15622	Glutathione S-transferase Mu 1 (EC 2.5.1.18) (GST 1-1) (GST class-mu 1) (Glutathione S-transferase GT8.7) (pmGT10)	2.346	0
GBM	Glioblastoma multiforme	3.30.505.10	4305	Phosphatidylinositol 3-kinase regulatory subunit alpha (PI3-kinase regulatory subunit alpha) (PI3K regulatory subunit alpha) (PtdIns-3-kinase regulatory subunit alpha) (Phosphatidylinositol 3-kinase 85 kDa regulatory subunit alpha) (PI3-kinase subunit p85-alpha) (PtdIns-3-kinase regulatory subunit p85-alpha)	2.222	0.00872
GBM	Glioblastoma multiforme	2.160.10.10	50471	Zinc finger protein 429	2.204	0
GBM	Glioblastoma multiforme	2.160.10.10	42759	Zinc finger protein 429	2.079	0
GBM	Glioblastoma multiforme	3.10.50.40	13891	Peptidyl-prolyl cis-trans isomerase FKBP10 (PPIase FKBP10) (EC 5.2.1.8) (65 kDa FK506-binding protein) (65 kDa FKBP) (FKBP-65) (FK506-binding protein 10) (FKBP-10) (Immunophilin FKBP65) (Rotamase)	1.728	0.0054
GBM	Glioblastoma multiforme	3.10.50.40	13877	Peptidyl-prolyl cis-trans isomerase FKBP10 (PPIase FKBP10) (EC 5.2.1.8) (65 kDa FK506-binding protein) (65 kDa FKBP) (FKBP-65) (FK506-binding protein 10) (FKBP-10) (Immunophilin FKBP65) (Rotamase)	1.402	0.0285
GBM	Glioblastoma multiforme	1.10.510.10	79008	Calcium/calmodulin-dependent protein kinase type II delta 2 chain (EC 2.7.11.17) (Calcium/calmodulin-dependent protein kinase type II delta-A chain) (CaM kinase II subunit delta-A) (CaM-kinase II delta-A chain) (CaMK-II subunit delta-A)	1.269	0.02224
GLI	Gliomas	2.170.300.10	7708	Neurogenic locus notch homolog protein 1 (Notch gene homolog 1 (Drosophila))	10.456	0
GLI	Gliomas	1.10.30.10	4421	HMG box transcription factor BBX (Bobby sox homolog) (HMG box-containing protein 2)	8.837	0
GLI	Gliomas	2.10.220.10	11299	Epidermal growth factor receptor (Epidermal growth factor receptor isoform 3) (Epidermal growth factor receptor, isoform CRA_a)	7.78	0
GLI	Gliomas	2.160.10.10	22734	Zinc finger protein 646	6.816	0
GLI	Gliomas	2.10.220.10	11249	Epidermal growth factor receptor (Epidermal growth factor receptor isoform 3) (Epidermal growth factor receptor, isoform CRA_a)	5.69	0
GLI	Gliomas	3.30.420.40	68894	Heat shock cognate 71 kDa protein (Heat shock 70 kDa protein 8)	5.578	0
GLI	Gliomas	3.90.640.10	8095	Heat shock 70 kDa protein 3 (Heat shock cognate 70 kDa protein 3) (Heat shock cognate protein 70-3) (AtHsc70-3) (Heat shock protein 70-3) (AtHsp70-3)	5.033	0
GLI	Gliomas	2.10.220.10	9723	Epidermal growth factor receptor (Epidermal growth factor receptor isoform 3) (Epidermal growth factor receptor, isoform CRA_a)	4.231	0
GLI	Gliomas	3.90.190.10	11707	IP16020p (Phosphatase PTEN) (Pten, isoform B) (EC 3.1.3.-) (EC 3.1.3.16) (EC 3.1.3.48) (EC 3.1.3.67) (Pten, isoform D) (EC 3.1.3.-) (EC 3.1.3.16) (EC 3.1.3.48) (EC 3.1.3.67) (Pten, isoform G) (EC 3.1.3.-) (EC 3.1.3.16) (EC 3.1.3.48) (EC 3.1.3.67) (Pten, isoform H) (EC 3.1.3.-) (EC 3.1.3.16) (EC 3.1.3.48) (EC 3.1.3.67)	3.788	0
GLI	Gliomas	1.10.510.10	78531	Raf homolog serine/threonine-protein kinase (EC 2.7.11.1) (Abnormal cell lineage protein 45)	3.306	0
GLI	Gliomas	3.40.50.300	632587	DNA excision repair protein ERCC-6 (EC 3.6.4.-) (ATP-dependent helicase ERCC6) (Cockayne syndrome protein CSB)	3.088	0.00227
GLI	Gliomas	2.60.40.720	232	Cellular tumor antigen p53 (Tumor suppressor p53)	2.789	0
GLI	Gliomas	1.10.287.70	16546	Voltage-dependent L-type calcium channel subunit alpha-1C (Calcium channel, L type, alpha-1 polypeptide, isoform 1, cardiac muscle) (Smooth muscle calcium channel blocker receptor) (CACB-receptor) (Voltage-gated calcium channel subunit alpha Cav1.2)	2.622	0.00514
GLI	Gliomas	1.10.510.10	79478	Inhibitor of nuclear factor kappa-B kinase subunit alpha (I-kappa-B kinase alpha) (IKK-A) (IKK-alpha) (IkBKA) (EC 2.7.11.10) (I-kappa-B kinase 1) (IKK1) (Nuclear factor NF-kappa-B inhibitor kinase alpha) (NFKBIKA)	2.567	0
GLI	Gliomas	3.30.450.20	87869	Hypoxia-inducible factor 1, alpha subunit (Basic helix-loop-helix transcription factor), isoform CRA_b (Hypoxia-inducible factor 1, alpha subunit, variant K12NR)	2.535	0
GLI	Gliomas	1.20.1050.10	15622	Glutathione S-transferase Mu 1 (EC 2.5.1.18) (GST 1-1) (GST class-mu 1) (Glutathione S-transferase GT8.7) (pmGT10)	2.346	0
GLI	Gliomas	2.120.10.80	463	Leucine-zipper-like transcriptional regulator 1 (LZTR-1)	2.19	0.00324
GLI	Gliomas	2.160.10.10	50471	Zinc finger protein 429	2.18	0
GLI	Gliomas	2.160.10.10	42759	Zinc finger protein 429	2.099	0
GLI	Gliomas	1.20.5.170	18070	Keratin, type I cytoskeletal 25 (Cytokeratin-25) (CK-25) (Keratin-25) (K25) (Type I inner root sheath-specific keratin-K25irs1) (Type I keratin intermediate filament IRSa1)	2.012	0.03822
GLI	Gliomas	2.60.40.60	18201	Pcdha6 protein (Protocadherin alpha 6)	1.981	0.04053
GLI	Gliomas	3.30.505.10	4305	Phosphatidylinositol 3-kinase regulatory subunit alpha (PI3-kinase regulatory subunit alpha) (PI3K regulatory subunit alpha) (PtdIns-3-kinase regulatory subunit alpha) (Phosphatidylinositol 3-kinase 85 kDa regulatory subunit alpha) (PI3-kinase subunit p85-alpha) (PtdIns-3-kinase regulatory subunit p85-alpha)	1.909	0.01972
GLI	Gliomas	3.10.50.40	13891	Peptidyl-prolyl cis-trans isomerase FKBP10 (PPIase FKBP10) (EC 5.2.1.8) (65 kDa FK506-binding protein) (65 kDa FKBP) (FKBP-65) (FK506-binding protein 10) (FKBP-10) (Immunophilin FKBP65) (Rotamase)	1.707	0.01113
GLI	Gliomas	1.25.40.70	2223	Phosphatidylinositol 4,5-bisphosphate 3-kinase catalytic subunit gamma isoform (PI3-kinase subunit gamma) (PI3K-gamma) (PI3Kgamma) (PtdIns-3-kinase subunit gamma) (EC 2.7.1.153) (Phosphatidylinositol 4,5-bisphosphate 3-kinase 110 kDa catalytic subunit gamma) (PtdIns-3-kinase subunit p110-gamma) (p110gamma) (Phosphoinositide-3-kinase catalytic gamma polypeptide) (Serine/threonine protein kinase PI…	1.609	0.03744
GLI	Gliomas	3.10.50.40	13877	Peptidyl-prolyl cis-trans isomerase FKBP10 (PPIase FKBP10) (EC 5.2.1.8) (65 kDa FK506-binding protein) (65 kDa FKBP) (FKBP-65) (FK506-binding protein 10) (FKBP-10) (Immunophilin FKBP65) (Rotamase)	1.418	0.0219
GLI	Gliomas	1.10.510.10	79008	Calcium/calmodulin-dependent protein kinase type II delta 2 chain (EC 2.7.11.17) (Calcium/calmodulin-dependent protein kinase type II delta-A chain) (CaM kinase II subunit delta-A) (CaM-kinase II delta-A chain) (CaMK-II subunit delta-A)	1.379	0.0016
GLI	Gliomas	3.40.718.10	9686	Isocitrate dehydrogenase [NADP] cytoplasmic (EC 1.1.1.42) (Cytosolic NADP-isocitrate dehydrogenase 1) (IDH 1) (IDP 1) (NADP(+)-specific ICDH 1) (Oxalosuccinate decarboxylase 1)	1.08	0
KIRC	Kidney renal clear cell carcinoma	2.30.29.30	21858	Phosphatidylinositol 3,4,5-trisphosphate-dependent Rac exchanger 1 protein (P-Rex1) (PtdIns(3,4,5)-dependent Rac exchanger 1)	8.184	0
KIRC	Kidney renal clear cell carcinoma	2.60.40.60	18445	Cadherin-5 (7B4 antigen) (Vascular endothelial cadherin) (VE-cadherin) (CD antigen CD144)	7.206	0
KIRC	Kidney renal clear cell carcinoma	1.10.3500.10	108	CDNA FLJ31974 fis, clone NT2RP7008167, weakly similar to 85.1 kDa PROTEIN IN GREB-FEOA INTERGENIC REGION	3.894	0
KIRC	Kidney renal clear cell carcinoma	2.60.40.1330	10003	Fc receptor-like A (Fc receptor homolog expressed in B-cells) (Fc receptor-like and mucin-like protein 1) (Fc receptor-like protein) (Fc receptor-related protein X) (FcRX)	3.794	0
KIRC	Kidney renal clear cell carcinoma	2.60.120.200	24995	Collagen type V alpha 3 chain (Collagen, type V, alpha 3) (Procollagen, type V, alpha 3, isoform CRA_b) (Protein Col5a3)	3.639	0
KIRC	Kidney renal clear cell carcinoma	2.30.30.30	9070	60S ribosomal protein L8 (60S ribosomal protein L2)	3.295	0
KIRC	Kidney renal clear cell carcinoma	1.25.40.20	62716	Ankrd36 protein (Ankyrin-like protein) (MCG14689) (Protein Ankrd36)	2.921	0.00047
KIRC	Kidney renal clear cell carcinoma	2.160.10.10	81844	Zinc finger protein 417 (cDNA FLJ58363, highly similar to Zinc finger protein 417)	2.856	0
KIRC	Kidney renal clear cell carcinoma	3.40.532.10	561	Ubiquitin carboxyl-terminal hydrolase BAP1 (EC 3.4.19.12) (BRCA1-associated protein 1) (Cerebral protein 6)	2.417	0
KIRC	Kidney renal clear cell carcinoma	3.30.800.10	686	Phosphatidylinositol 5-phosphate 4-kinase type-2 alpha (EC 2.7.1.149) (1-phosphatidylinositol 5-phosphate 4-kinase 2-alpha) (Diphosphoinositide kinase 2-alpha) (PIPK2 alpha) (Phosphatidylinositol 5-phosphate 4-kinase type II alpha) (PI(5)P 4-kinase type II alpha) (PIP4KII-alpha) (PtdIns(5)P-4-kinase isoform 2-alpha)	2.302	0
KIRC	Kidney renal clear cell carcinoma	3.90.190.10	11707	IP16020p (Phosphatase PTEN) (Pten, isoform B) (EC 3.1.3.-) (EC 3.1.3.16) (EC 3.1.3.48) (EC 3.1.3.67) (Pten, isoform D) (EC 3.1.3.-) (EC 3.1.3.16) (EC 3.1.3.48) (EC 3.1.3.67) (Pten, isoform G) (EC 3.1.3.-) (EC 3.1.3.16) (EC 3.1.3.48) (EC 3.1.3.67) (Pten, isoform H) (EC 3.1.3.-) (EC 3.1.3.16) (EC 3.1.3.48) (EC 3.1.3.67)	2.266	0.02174
KIRC	Kidney renal clear cell carcinoma	2.60.40.720	232	Cellular tumor antigen p53 (Tumor suppressor p53)	2.092	0.01015
KIRC	Kidney renal clear cell carcinoma	1.25.40.70	2223	Phosphatidylinositol 4,5-bisphosphate 3-kinase catalytic subunit gamma isoform (PI3-kinase subunit gamma) (PI3K-gamma) (PI3Kgamma) (PtdIns-3-kinase subunit gamma) (EC 2.7.1.153) (Phosphatidylinositol 4,5-bisphosphate 3-kinase 110 kDa catalytic subunit gamma) (PtdIns-3-kinase subunit p110-gamma) (p110gamma) (Phosphoinositide-3-kinase catalytic gamma polypeptide) (Serine/threonine protein kinase PI…	2.066	0.02582
KIRC	Kidney renal clear cell carcinoma	1.20.1560.10	26709	Canalicular multispecific organic anion transporter 2 (ATP-binding cassette sub-family C member 3) (MRP-like protein 2) (MLP-2) (Multidrug resistance-associated protein 3)	1.886	0.00971
KIRC	Kidney renal clear cell carcinoma	3.90.226.10	34071	Methylcrotonoyl-CoA carboxylase beta chain, mitochondrial (MCCase subunit beta) (EC 6.4.1.4) (3-methylcrotonyl-CoA carboxylase 2) (3-methylcrotonyl-CoA carboxylase non-biotin-containing subunit) (3-methylcrotonyl-CoA:carbon dioxide ligase subunit beta)	1.773	0.0076
KIRC	Kidney renal clear cell carcinoma	1.20.1270.60	4664	CDNA FLJ52909, highly similar to SH3-containing GRB2-like protein 2 (EC 2.3.1.-)	1.556	0.00047
KIRC	Kidney renal clear cell carcinoma	2.60.40.780	50	Von Hippel-Lindau protein (von Hippel-Lindau tumor suppressor)	1.483	0
KIRC	Kidney renal clear cell carcinoma	3.40.50.2000	97317	CG17323, isoform A (EC 2.4.1.17) (CG17323, isoform C) (EC 2.4.1.17) (CG17323, isoform D) (EC 2.4.1.17) (GH27888p)	1.447	0.00517
LAML	Acute Myeloid Leukemia	3.40.50.300	629787	Peroxisomal biogenesis factor 6, isoform CRA_a (cDNA, FLJ94981, highly similar to Homo sapiens peroxisomal biogenesis factor 6 (PEX6), mRNA)	4.9	0
LAML	Acute Myeloid Leukemia	3.30.300.30	32647	Acyl-coenzyme A synthetase ACSM1, mitochondrial (EC 6.2.1.2) (Acyl-CoA synthetase medium-chain family member 1) (Butyrate--CoA ligase 1) (Butyryl-coenzyme A synthetase 1) (Lipoate-activating enzyme) (Middle-chain acyl-CoA synthetase 1) (XL-III) (Xenobiotic/medium-chain fatty acid:CoA ligase XL-3) (XM-ligase 3)	4.361	0
LAML	Acute Myeloid Leukemia	1.10.10.750	1186	USP6 N-terminal-like protein (Related to the N-terminus of tre) (RN-tre)	3.597	0
LAML	Acute Myeloid Leukemia	2.130.10.10	104560	Protein FAN (Factor associated with neutral sphingomyelinase activation) (Factor associated with N-SMase activation)	2.997	0
LAML	Acute Myeloid Leukemia	2.60.40.60	18207	Protocadherin beta-12 (cDNA FLJ55315, highly similar to Protocadherin beta 12) (cDNA, FLJ79059, highly similar to Protocadherin beta 12)	2.973	0.0012
LAML	Acute Myeloid Leukemia	1.20.1170.10	26222	Keratin, type II cuticular Hb1 (Hair keratin K2.9) (Keratin, hair, basic, 1) (Keratin-81) (K81) (Metastatic lymph node 137 gene protein) (MLN 137) (Type II hair keratin Hb1) (Type-II keratin Kb21) (ghHKb1) (ghHb1)	2.951	0
LAML	Acute Myeloid Leukemia	1.10.10.10	264994	Forkhead box protein G1 (Brain factor 1) (BF-1) (BF1) (Brain factor 2) (BF-2) (BF2) (hBF-2) (Forkhead box protein G1A) (Forkhead box protein G1B) (Forkhead box protein G1C) (Forkhead-related protein FKHL1) (HFK1) (Forkhead-related protein FKHL2) (HFK2) (Forkhead-related protein FKHL3) (HFK3)	2.903	0
LAML	Acute Myeloid Leukemia	3.40.50.2000	97281	Phosphorylase (EC 2.4.1.1)	2.679	0
LAML	Acute Myeloid Leukemia	2.60.40.720	232	Cellular tumor antigen p53 (Tumor suppressor p53)	2.634	0.00024
LAML	Acute Myeloid Leukemia	1.20.1250.20	178848	Disrupted in renal carcinoma protein 2 (Disrupted in renal cancer protein 2)	2.464	0.00024
LAML	Acute Myeloid Leukemia	1.20.120.20	10899	Perilipin-4 (Adipocyte protein S3-12)	2.094	0.00525
LAML	Acute Myeloid Leukemia	3.30.230.10	28352	Fused L13/S9 ribosomal protein [Includes: 50S ribosomal protein L13P; 30S ribosomal protein S9P]	2.061	0.0011
LAML	Acute Myeloid Leukemia	1.10.510.10	78745	Ret oncogene, isoform A (EC 2.7.10.-) (EC 2.7.10.1) (Ret oncogene, isoform B) (EC 2.7.10.-) (EC 2.7.10.1) (Ret oncogene, isoform C) (EC 2.7.10.-) (EC 2.7.10.1) (Ret oncogene, isoform E) (EC 2.7.10.-) (EC 2.7.10.1)	1.615	0.00477
LAML	Acute Myeloid Leukemia	3.90.70.10	1887	Ubiquitin carboxyl-terminal hydrolase 3 (EC 3.4.19.12) (Deubiquitinating enzyme 3) (Ubiquitin thioesterase 3) (Ubiquitin-specific-processing protease 3)	1.461	0.01496
LAML	Acute Myeloid Leukemia	2.40.70.10	22885	Pepsinogen A-13 (EC 3.4.23.1) (Pepsinogen A-19) (EC 3.4.23.1) (Pepsinogen A-41) (EC 3.4.23.1)	1.417	0.0187
LAML	Acute Myeloid Leukemia	2.40.20.10	1661	Plasminogen (EC 3.4.21.7) [Cleaved into: Plasmin heavy chain A; Activation peptide; Angiostatin; Plasmin heavy chain A, short form; Plasmin light chain B]	1.25	0.0099
LAML	Acute Myeloid Leukemia	3.40.50.300	630744	Ras protein let-60 (Abnormal cell lineage protein 34) (Lethal protein 60)	1.146	0.02084
LAML	Acute Myeloid Leukemia	3.40.718.10	9686	Isocitrate dehydrogenase [NADP] cytoplasmic (EC 1.1.1.42) (Cytosolic NADP-isocitrate dehydrogenase 1) (IDH 1) (IDP 1) (NADP(+)-specific ICDH 1) (Oxalosuccinate decarboxylase 1)	1.08	0.02823
LGG	Low grade gliomas	2.170.300.10	7708	Neurogenic locus notch homolog protein 1 (Notch gene homolog 1 (Drosophila))	10.91	0
LGG	Low grade gliomas	1.10.30.10	4421	HMG box transcription factor BBX (Bobby sox homolog) (HMG box-containing protein 2)	8.837	0
LGG	Low grade gliomas	3.90.190.10	11707	IP16020p (Phosphatase PTEN) (Pten, isoform B) (EC 3.1.3.-) (EC 3.1.3.16) (EC 3.1.3.48) (EC 3.1.3.67) (Pten, isoform D) (EC 3.1.3.-) (EC 3.1.3.16) (EC 3.1.3.48) (EC 3.1.3.67) (Pten, isoform G) (EC 3.1.3.-) (EC 3.1.3.16) (EC 3.1.3.48) (EC 3.1.3.67) (Pten, isoform H) (EC 3.1.3.-) (EC 3.1.3.16) (EC 3.1.3.48) (EC 3.1.3.67)	3.532	0
LGG	Low grade gliomas	1.10.510.10	78531	Raf homolog serine/threonine-protein kinase (EC 2.7.11.1) (Abnormal cell lineage protein 45)	3.306	0
LGG	Low grade gliomas	2.60.40.720	232	Cellular tumor antigen p53 (Tumor suppressor p53)	2.82	0
LGG	Low grade gliomas	1.10.510.10	79008	Calcium/calmodulin-dependent protein kinase type II delta 2 chain (EC 2.7.11.17) (Calcium/calmodulin-dependent protein kinase type II delta-A chain) (CaM kinase II subunit delta-A) (CaM-kinase II delta-A chain) (CaMK-II subunit delta-A)	2.675	0
LGG	Low grade gliomas	3.40.718.10	9686	Isocitrate dehydrogenase [NADP] cytoplasmic (EC 1.1.1.42) (Cytosolic NADP-isocitrate dehydrogenase 1) (IDH 1) (IDP 1) (NADP(+)-specific ICDH 1) (Oxalosuccinate decarboxylase 1)	1.08	0
LIHC	Liver hepatocellular carcinoma	1.10.418.10	4776	Vav 1 guanine nucleotide exchange factor (Vav 1 oncogene)	3.334	0
LIHC	Liver hepatocellular carcinoma	3.30.710.10	13483	CDNA FLJ52306, highly similar to Kelch-like protein 1	3.078	0
LIHC	Liver hepatocellular carcinoma	2.60.120.290	8068	CSMD2 protein	3.055	0.01423
LIHC	Liver hepatocellular carcinoma	2.60.40.720	232	Cellular tumor antigen p53 (Tumor suppressor p53)	2.556	0
LIHC	Liver hepatocellular carcinoma	2.60.40.60	18232	HCG1982215, isoform CRA_e (Protocadherin gamma subfamily A, 1) (Protocadherin gamma subfamily A, 1, isoform 2)	2.492	0.00488
LIHC	Liver hepatocellular carcinoma	3.30.60.20	5564	Protein kinase C delta type (EC 2.7.11.13) (Tyrosine-protein kinase PRKCD) (EC 2.7.10.2) (nPKC-delta) [Cleaved into: Protein kinase C delta type regulatory subunit; Protein kinase C delta type catalytic subunit (Sphingosine-dependent protein kinase-1) (SDK1)]	2.476	0.01423
LIHC	Liver hepatocellular carcinoma	1.25.40.70	2223	Phosphatidylinositol 4,5-bisphosphate 3-kinase catalytic subunit gamma isoform (PI3-kinase subunit gamma) (PI3K-gamma) (PI3Kgamma) (PtdIns-3-kinase subunit gamma) (EC 2.7.1.153) (Phosphatidylinositol 4,5-bisphosphate 3-kinase 110 kDa catalytic subunit gamma) (PtdIns-3-kinase subunit p110-gamma) (p110gamma) (Phosphoinositide-3-kinase catalytic gamma polypeptide) (Serine/threonine protein kinase PI…	2.4	0.00305
LIHC	Liver hepatocellular carcinoma	3.20.90.10	495	Tubby-related protein 2 (Cancer/testis antigen 65) (CT65) (Tubby-like protein 2)	1.908	0.00523
LIHC	Liver hepatocellular carcinoma	2.60.350.10	9563	Protocadherin gamma B4 (Protocadherin gamma subfamily B, 4)	1.905	0.00523
LIHC	Liver hepatocellular carcinoma	1.20.1110.10	14781	Cation-transporting ATPase 13A4 (EC 3.6.3.-) (P5-ATPase isoform 4)	1.858	0.01423
LIHC	Liver hepatocellular carcinoma	2.60.40.60	18229	Protocadherin alpha 13 (RCG49388, isoform CRA_c)	1.841	0.02722
LIHC	Liver hepatocellular carcinoma	3.40.367.20	1728	Hexokinase-2 (EC 2.7.1.1) (Cytoplasmic antigenic protein 3) (Hexokinase PII) (Hexokinase-B)	1.795	0.01423
LIHC	Liver hepatocellular carcinoma	3.90.1290.10	1257	Plectin (PCN) (PLTN) (Hemidesmosomal protein 1) (HD1) (Plectin-1)	1.73	0.02876
LIHC	Liver hepatocellular carcinoma	2.160.10.10	80616	Zinc finger protein 254 (Bone marrow zinc finger 5) (BMZF-5) (Hematopoietic cell-derived zinc finger protein 1) (HD-ZNF1) (Zinc finger protein 539) (Zinc finger protein 91-like)	1.582	0.00915
LIHC	Liver hepatocellular carcinoma	3.40.50.970	36536	Multifunctional 2-oxoglutarate metabolism enzyme (2-hydroxy-3-oxoadipate synthase) (HOA synthase) (HOAS) (EC 2.2.1.5) (2-oxoglutarate carboxy-lyase) (2-oxoglutarate decarboxylase) (Alpha-ketoglutarate decarboxylase) (KG decarboxylase) (KGD) (EC 4.1.1.71) (Alpha-ketoglutarate-glyoxylate carboligase) [Includes: 2-oxoglutarate dehydrogenase E1 component (ODH E1 component) (EC 1.2.4.2) (Alpha-ketoglu…	1.446	0.04555
LUAD	Lung adenocarcinoma	3.30.40.10	30081	Histone-lysine N-methyltransferase 2C (Lysine N-methyltransferase 2C) (EC 2.1.1.43) (Homologous to ALR protein) (Myeloid/lymphoid or mixed-lineage leukemia protein 3)	14.476	0
LUAD	Lung adenocarcinoma	3.30.200.20	1240	Serine/threonine protein kinase BRAF	4.594	0
LUAD	Lung adenocarcinoma	1.20.58.60	16176	Kalirin isoform 2	3.561	0
LUAD	Lung adenocarcinoma	3.30.200.20	64824	Epidermal growth factor receptor (Epidermal growth factor receptor isoform 1)	3.22	0.00384
LUAD	Lung adenocarcinoma	1.10.238.10	33121	Dystrophin-related protein 2 (RCG38101, isoform CRA_a)	3.218	0.01999
LUAD	Lung adenocarcinoma	3.10.100.10	12492	Regenerating islet-derived protein 3-alpha (REG-3-alpha) (Islet of Langerhans regenerating protein 3) (REG 3) (Lithostathine 3) (Pancreatitis-associated protein 2) (RegIII) (Regenerating islet-derived protein III-alpha) (Reg III-alpha) [Cleaved into: Regenerating islet-derived protein 3-alpha 16.5 kDa form; Regenerating islet-derived protein 3-alpha 15 kDa form]	2.971	0
LUAD	Lung adenocarcinoma	2.60.40.10	134685	Roundabout homolog 3 (Roundabout-like protein 3)	2.927	0.00649
LUAD	Lung adenocarcinoma	2.60.40.10	136156	Tenascin (TN) (Cytotactin) (GMEM) (GP 150-225) (Glioma-associated-extracellular matrix antigen) (Hexabrachion) (JI) (Myotendinous antigen) (Neuronectin) (P230) (Tenascin-C) (TN-C)	2.802	0.01206
LUAD	Lung adenocarcinoma	2.90.20.10	9453	Neurogenic locus notch homolog protein 2 (Notch gene homolog 2 (Drosophila), isoform CRA_a)	2.794	0.0287
LUAD	Lung adenocarcinoma	1.20.1050.10	15561	HCG19809 (Similar to eukaryotic translation elongation factor 1 beta 2 eukaryotic translation elongation factor 1 beta 1)	2.72	0.00649
LUAD	Lung adenocarcinoma	2.60.40.10	134913	Obscurin (EC 2.7.11.1) (Obscurin-RhoGEF) (Obscurin-myosin light chain kinase) (Obscurin-MLCK)	2.671	0.01876
LUAD	Lung adenocarcinoma	2.20.110.10	8947	CRE-JPH-1 protein	2.664	0.03084
LUAD	Lung adenocarcinoma	2.60.40.10	135823	Fc receptor-like protein 1 (FcR-like protein 1) (FcRL1) (BXMAS1-like protein 1) (mBXMH1) (Fc receptor homolog 1) (FcRH1) (moFcRH1) (IFGP family protein 1) (mIFGP1) (CD antigen CD307a)	2.496	0.01688
LUAD	Lung adenocarcinoma	2.60.40.720	232	Cellular tumor antigen p53 (Tumor suppressor p53)	2.481	0
LUAD	Lung adenocarcinoma	3.40.50.880	33954	Carbamoyl-phosphate synthase arginine-specific small chain (EC 6.3.5.5) (Carbamoyl-phosphate synthetase glutamine chain) (CPS-A)	2.219	0.02202
LUAD	Lung adenocarcinoma	2.60.40.60	17956	HCG1982215, isoform CRA_e (Protocadherin gamma subfamily A, 1) (Protocadherin gamma subfamily A, 1, isoform 2)	1.993	0
LUAD	Lung adenocarcinoma	2.60.40.420	23908	CDNA FLJ61228, highly similar to Hephaestin (EC 1.-.-.-) (cDNA, FLJ79130, highly similar to Hephaestin (EC 1.-.-.-))	1.887	0.04948
LUAD	Lung adenocarcinoma	2.60.120.200	24567	Neuronal pentraxin-2 (NP2) (Acrosomal pentaxin-like protein p50) (AM50) (Neuronal pentraxin II) (Apexin) (NP-II)	1.881	0.03919
LUAD	Lung adenocarcinoma	2.60.40.60	18229	Protocadherin alpha 13 (RCG49388, isoform CRA_c)	1.872	0
LUAD	Lung adenocarcinoma	2.60.40.60	18149	Pcdha6 protein (Protocadherin alpha 6)	1.859	0
LUAD	Lung adenocarcinoma	1.10.510.10	79228	Calcium/calmodulin-dependent protein kinase kinase 1 (CaM-KK 1) (CaM-kinase kinase 1) (CaMKK 1) (EC 2.7.11.17) (CaM-kinase IV kinase) (Calcium/calmodulin-dependent protein kinase kinase alpha) (CaM-KK alpha) (CaM-kinase kinase alpha) (CaMKK alpha)	1.735	0.02202
LUAD	Lung adenocarcinoma	1.10.510.10	79008	Calcium/calmodulin-dependent protein kinase type II delta 2 chain (EC 2.7.11.17) (Calcium/calmodulin-dependent protein kinase type II delta-A chain) (CaM kinase II subunit delta-A) (CaM-kinase II delta-A chain) (CaMK-II subunit delta-A)	1.715	0.01738
LUAD	Lung adenocarcinoma	3.20.20.70	120783	4-hydroxy-2-oxovalerate aldolase (HOA) (EC 4.1.3.39) (4-hydroxy-2-keto-pentanoic acid aldolase) (4-hydroxy-2-oxohexanoate aldolase) (EC 4.1.3.n1) (4-hydroxy-2-oxopentanoate aldolase)	1.705	0.01738
LUAD	Lung adenocarcinoma	3.90.190.10	11707	IP16020p (Phosphatase PTEN) (Pten, isoform B) (EC 3.1.3.-) (EC 3.1.3.16) (EC 3.1.3.48) (EC 3.1.3.67) (Pten, isoform D) (EC 3.1.3.-) (EC 3.1.3.16) (EC 3.1.3.48) (EC 3.1.3.67) (Pten, isoform G) (EC 3.1.3.-) (EC 3.1.3.16) (EC 3.1.3.48) (EC 3.1.3.67) (Pten, isoform H) (EC 3.1.3.-) (EC 3.1.3.16) (EC 3.1.3.48) (EC 3.1.3.67)	1.686	0.0211
LUAD	Lung adenocarcinoma	3.90.1290.10	1257	Plectin (PCN) (PLTN) (Hemidesmosomal protein 1) (HD1) (Plectin-1)	1.601	0.00384
LUAD	Lung adenocarcinoma	2.60.40.10	136000	CMRF35-like molecule 7 (CLM-7) (CD300 antigen-like family member B) (CMRF35-A2) (Immune receptor expressed on myeloid cells 3) (IREM-3) (Leukocyte mono-Ig-like receptor 5) (Triggering receptor expressed on myeloid cells 5) (TREM-5) (CD antigen CD300b)	1.509	0.03907
LUAD	Lung adenocarcinoma	3.40.930.10	4542	Anion exchange protein 3 (AE 3) (Anion exchanger 3) (Band 3-related protein 3) (B3RP-3) (Neuronal band 3-like protein) (Solute carrier family 4 member 3)	1.505	0.02286
LUAD	Lung adenocarcinoma	3.40.50.1820	115488	Pancreatic lipase-related protein 2 (PL-RP2) (EC 3.1.1.26) (EC 3.1.1.3) (Cytotoxic T-lymphocyte lipase) (Galactolipase)	1.219	0.02202
LUAD	Lung adenocarcinoma	3.40.50.300	630744	Ras protein let-60 (Abnormal cell lineage protein 34) (Lethal protein 60)	1.129	0
LUSC	Lung squamous cell carcinoma	2.20.100.10	10006	A disintegrin and metalloproteinase with thrombospondin motifs 20 (ADAM metallopeptidase with thrombospondin type 1 motif, 20, isoform CRA_c)	3.466	0.00596
LUSC	Lung squamous cell carcinoma	3.10.100.10	12492	Regenerating islet-derived protein 3-alpha (REG-3-alpha) (Islet of Langerhans regenerating protein 3) (REG 3) (Lithostathine 3) (Pancreatitis-associated protein 2) (RegIII) (Regenerating islet-derived protein III-alpha) (Reg III-alpha) [Cleaved into: Regenerating islet-derived protein 3-alpha 16.5 kDa form; Regenerating islet-derived protein 3-alpha 15 kDa form]	3.321	0
LUSC	Lung squamous cell carcinoma	2.60.40.720	232	Cellular tumor antigen p53 (Tumor suppressor p53)	2.606	0
LUSC	Lung squamous cell carcinoma	2.130.10.10	102894	F-box/WD repeat-containing protein sel-10 (Egg laying defective protein 41) (Suppressor/enhancer of lin-12 protein 10)	2.6	0
LUSC	Lung squamous cell carcinoma	2.60.40.60	18435	HCG1982215, isoform CRA_e (Protocadherin gamma subfamily A, 1) (Protocadherin gamma subfamily A, 1, isoform 2)	2.359	0.02527
LUSC	Lung squamous cell carcinoma	3.40.50.410	19689	Collagen alpha-5(VI) chain (Collagen alpha-1(XXIX) chain)	2.229	0.03422
LUSC	Lung squamous cell carcinoma	2.60.350.10	9520	CDH7 protein	2.218	0.04711
LUSC	Lung squamous cell carcinoma	2.60.40.10	135012	Opioid binding protein/cell adhesion molecule-like isoform c (Opioid-binding protein/cell adhesion molecule) (cDNA, FLJ79390, highly similar to Opioid-binding protein/cell adhesion molecule)	2.198	0.03128
LUSC	Lung squamous cell carcinoma	3.90.190.10	11707	IP16020p (Phosphatase PTEN) (Pten, isoform B) (EC 3.1.3.-) (EC 3.1.3.16) (EC 3.1.3.48) (EC 3.1.3.67) (Pten, isoform D) (EC 3.1.3.-) (EC 3.1.3.16) (EC 3.1.3.48) (EC 3.1.3.67) (Pten, isoform G) (EC 3.1.3.-) (EC 3.1.3.16) (EC 3.1.3.48) (EC 3.1.3.67) (Pten, isoform H) (EC 3.1.3.-) (EC 3.1.3.16) (EC 3.1.3.48) (EC 3.1.3.67)	2.196	0
LUSC	Lung squamous cell carcinoma	1.25.40.70	2223	Phosphatidylinositol 4,5-bisphosphate 3-kinase catalytic subunit gamma isoform (PI3-kinase subunit gamma) (PI3K-gamma) (PI3Kgamma) (PtdIns-3-kinase subunit gamma) (EC 2.7.1.153) (Phosphatidylinositol 4,5-bisphosphate 3-kinase 110 kDa catalytic subunit gamma) (PtdIns-3-kinase subunit p110-gamma) (p110gamma) (Phosphoinositide-3-kinase catalytic gamma polypeptide) (Serine/threonine protein kinase PI…	2.1	0.00463
LUSC	Lung squamous cell carcinoma	3.30.420.40	77117	Actin alpha 1 skeletal muscle protein	2.077	0.01911
LUSC	Lung squamous cell carcinoma	2.60.120.40	2614	Complement C1q and tumor necrosis factor-related protein 9B (C1q/TNF-related protein 9B) (CTRP9B) (Complement C1q and tumor necrosis factor-related protein 9-like)	2.06	0.03649
LUSC	Lung squamous cell carcinoma	3.30.420.40	78983	Actin related protein 1	1.995	0.02527
LUSC	Lung squamous cell carcinoma	2.60.40.60	18149	Pcdha6 protein (Protocadherin alpha 6)	1.967	0.03649
LUSC	Lung squamous cell carcinoma	3.80.10.10	105911	LRRTM4 protein (Leucine-rich repeat transmembrane neuronal protein 4)	1.897	0.03649
LUSC	Lung squamous cell carcinoma	2.60.40.60	18207	Protocadherin beta-12 (cDNA FLJ55315, highly similar to Protocadherin beta 12) (cDNA, FLJ79059, highly similar to Protocadherin beta 12)	1.774	0.02527
LUSC	Lung squamous cell carcinoma	2.160.10.10	82034	Zinc finger protein 708 (Zinc finger protein 15) (Zinc finger protein 15-like 1) (Zinc finger protein KOX8)	1.67	0.03843
LUSC	Lung squamous cell carcinoma	3.10.200.10	1430	Carbonic anhydrase 1 (EC 4.2.1.1) (Carbonate dehydratase I) (Carbonic anhydrase B) (CAB) (Carbonic anhydrase I) (CA-I)	1.585	0.00278
OV	Ovarian serous cystadenocarcinoma	2.60.40.60	18207	Protocadherin beta-12 (cDNA FLJ55315, highly similar to Protocadherin beta 12) (cDNA, FLJ79059, highly similar to Protocadherin beta 12)	2.919	0.0015
OV	Ovarian serous cystadenocarcinoma	2.60.40.720	232	Cellular tumor antigen p53 (Tumor suppressor p53)	2.79	0
OV	Ovarian serous cystadenocarcinoma	2.60.120.260	35252	Ephrin type-B receptor 2 (EC 2.7.10.1) (Neural kinase) (Nuk receptor tyrosine kinase) (Tyrosine-protein kinase receptor EPH-3) (Tyrosine-protein kinase receptor SEK-3)	2.38	0.012
OV	Ovarian serous cystadenocarcinoma	2.60.120.10	54809	Cyclic nucleotide-gated cation channel beta-1 (240 kDa protein of rod photoreceptor CNG-channel) (Cyclic nucleotide-gated cation channel 4) (CNG channel 4) (CNG-4) (CNG4) (Cyclic nucleotide-gated cation channel gamma) (Cyclic nucleotide-gated cation channel modulatory subunit) (Cyclic nucleotide-gated channel beta-1) (CNG channel beta-1) (Glutamic acid-rich protein) (GARP)	2.127	0.004
OV	Ovarian serous cystadenocarcinoma	3.40.630.10	34847	Adipocyte enhancer-binding protein 1 (AE-binding protein 1) (Aortic carboxypeptidase-like protein)	1.66	0.012
OV	Ovarian serous cystadenocarcinoma	2.60.40.1400	477	ATP-sensitive inward rectifier potassium channel 10 (ATP-sensitive inward rectifier potassium channel KAB-2) (BIR10) (Brain-specific inwardly rectifying K(+) channel 1) (BIRK1) (Inward rectifier K(+) channel Kir4.1) (Potassium channel, inwardly rectifying subfamily J member 10)	1.614	0.042
PAAD	Pancreatic adenocarcinoma	2.60.40.720	232	Cellular tumor antigen p53 (Tumor suppressor p53)	2.71	0
PAAD	Pancreatic adenocarcinoma	1.25.10.10	68666	Splicing factor 3B subunit 1 (146 kDa nuclear protein) (Pre-mRNA-splicing factor SF3b 155 kDa subunit) (SF3b155) (Spliceosome-associated protein 155) (SAP 155)	2.284	0.00648
PAAD	Pancreatic adenocarcinoma	1.10.510.10	78763	EG:132E8.2 protein (FI03728p) (SNF1A/AMP-activated protein kinase) (SNF1A/AMP-activated protein kinase, isoform A) (EC 2.7.11.-) (EC 2.7.11.16) (SNF1A/AMP-activated protein kinase, isoform B) (EC 2.7.11.-) (EC 2.7.11.16) (SNF1A/AMP-activated protein kinase, isoform C) (EC 2.7.11.-) (EC 2.7.11.16)	2.209	0.0027
PAAD	Pancreatic adenocarcinoma	2.60.200.10	492	Mothers against decapentaplegic homolog 4 (MAD homolog 4) (Mothers against DPP homolog 4) (Deletion target in pancreatic carcinoma 4 homolog) (SMAD family member 4) (SMAD 4) (Smad4)	1.888	0
PAAD	Pancreatic adenocarcinoma	3.40.50.10810	9053	Transcription regulatory protein SNF2 (EC 3.6.4.-) (ATP-dependent helicase SNF2) (Regulatory protein GAM1) (Regulatory protein SWI2) (SWI/SNF complex component SNF2) (Transcription factor TYE3)	1.836	0.03857
PAAD	Pancreatic adenocarcinoma	2.140.10.30	11540	Dipeptidyl peptidase 4 (EC 3.4.14.5) (ADABP) (Adenosine deaminase complexing protein 2) (ADCP-2) (Dipeptidyl peptidase IV) (DPP IV) (T-cell activation antigen CD26) (TP103) (CD antigen CD26) [Cleaved into: Dipeptidyl peptidase 4 membrane form (Dipeptidyl peptidase IV membrane form); Dipeptidyl peptidase 4 soluble form (Dipeptidyl peptidase IV soluble form)]	1.491	0.0282
PAAD	Pancreatic adenocarcinoma	3.40.50.300	630744	Ras protein let-60 (Abnormal cell lineage protein 34) (Lethal protein 60)	1.146	0
PRAD	Prostate adenocarcinoma	2.60.40.60	18201	Pcdha6 protein (Protocadherin alpha 6)	2.942	0
PRAD	Prostate adenocarcinoma	2.60.210.10	2360	TNF receptor-associated factor 2 (EC 6.3.2.-) (E3 ubiquitin-protein ligase TRAF2) (Tumor necrosis factor type 2 receptor-associated protein 3)	2.726	0
PRAD	Prostate adenocarcinoma	2.60.40.720	232	Cellular tumor antigen p53 (Tumor suppressor p53)	2.568	0
PRAD	Prostate adenocarcinoma	3.10.200.10	1430	Carbonic anhydrase 1 (EC 4.2.1.1) (Carbonate dehydratase I) (Carbonic anhydrase B) (CAB) (Carbonic anhydrase I) (CA-I)	1.553	0.03045
READ	Rectum adenocarcinoma	3.90.190.10	11707	IP16020p (Phosphatase PTEN) (Pten, isoform B) (EC 3.1.3.-) (EC 3.1.3.16) (EC 3.1.3.48) (EC 3.1.3.67) (Pten, isoform D) (EC 3.1.3.-) (EC 3.1.3.16) (EC 3.1.3.48) (EC 3.1.3.67) (Pten, isoform G) (EC 3.1.3.-) (EC 3.1.3.16) (EC 3.1.3.48) (EC 3.1.3.67) (Pten, isoform H) (EC 3.1.3.-) (EC 3.1.3.16) (EC 3.1.3.48) (EC 3.1.3.67)	2.758	0
READ	Rectum adenocarcinoma	2.60.40.720	232	Cellular tumor antigen p53 (Tumor suppressor p53)	2.627	0
READ	Rectum adenocarcinoma	1.10.10.10	264994	Forkhead box protein G1 (Brain factor 1) (BF-1) (BF1) (Brain factor 2) (BF-2) (BF2) (hBF-2) (Forkhead box protein G1A) (Forkhead box protein G1B) (Forkhead box protein G1C) (Forkhead-related protein FKHL1) (HFK1) (Forkhead-related protein FKHL2) (HFK2) (Forkhead-related protein FKHL3) (HFK3)	2.52	0.00974
READ	Rectum adenocarcinoma	2.130.10.10	102894	F-box/WD repeat-containing protein sel-10 (Egg laying defective protein 41) (Suppressor/enhancer of lin-12 protein 10)	2.189	0
READ	Rectum adenocarcinoma	2.60.350.10	9563	Protocadherin gamma B4 (Protocadherin gamma subfamily B, 4)	2.185	0.00974
READ	Rectum adenocarcinoma	3.90.190.10	11605	Dual specificity protein phosphatase 4 (EC 3.1.3.16) (EC 3.1.3.48) (Dual specificity protein phosphatase hVH2) (Mitogen-activated protein kinase phosphatase 2) (MAP kinase phosphatase 2) (MKP-2)	2.105	0.00974
READ	Rectum adenocarcinoma	1.10.510.10	78531	Raf homolog serine/threonine-protein kinase (EC 2.7.11.1) (Abnormal cell lineage protein 45)	2.02	0.03772
READ	Rectum adenocarcinoma	1.20.900.10	3381	Rho guanine nucleotide exchange factor 28 (190 kDa guanine nucleotide exchange factor) (p190-RhoGEF) (p190RhoGEF) (Rho guanine nucleotide exchange factor) (Rho-interacting protein 2)	1.941	0.04483
READ	Rectum adenocarcinoma	2.60.40.60	18207	Protocadherin beta-12 (cDNA FLJ55315, highly similar to Protocadherin beta 12) (cDNA, FLJ79059, highly similar to Protocadherin beta 12)	1.879	0.02893
READ	Rectum adenocarcinoma	2.60.200.10	492	Mothers against decapentaplegic homolog 4 (MAD homolog 4) (Mothers against DPP homolog 4) (Deletion target in pancreatic carcinoma 4 homolog) (SMAD family member 4) (SMAD 4) (Smad4)	1.762	0.0124
READ	Rectum adenocarcinoma	1.10.1070.11	1687	Phosphatidylinositol 4,5-bisphosphate 3-kinase catalytic subunit alpha isoform (PI3-kinase subunit alpha) (PI3K-alpha) (PI3Kalpha) (PtdIns-3-kinase subunit alpha) (EC 2.7.1.153) (Phosphatidylinositol 4,5-bisphosphate 3-kinase 110 kDa catalytic subunit alpha) (PtdIns-3-kinase subunit p110-alpha) (p110alpha) (Phosphoinositide-3-kinase catalytic alpha polypeptide) (Serine/threonine protein kinase PI…	1.66	0.03772
READ	Rectum adenocarcinoma	1.10.510.10	78946	Ribosomal protein S6 kinase alpha-2 (S6K-alpha-2) (EC 2.7.11.1) (90 kDa ribosomal protein S6 kinase 2) (p90-RSK 2) (p90RSK2) (MAP kinase-activated protein kinase 1c) (MAPK-activated protein kinase 1c) (MAPKAP kinase 1c) (MAPKAPK-1c) (Protein-tyrosine kinase Mpk-9) (Ribosomal S6 kinase 3) (RSK-3) (pp90RSK3)	1.53	0.03772
READ	Rectum adenocarcinoma	3.40.50.300	630744	Ras protein let-60 (Abnormal cell lineage protein 34) (Lethal protein 60)	1.133	0
SKCM	Skin Cutaneous Melanoma	1.10.418.10	1403	Nesprin-1 (Enaptin) (Myocyte nuclear envelope protein 1) (Myne-1) (Nuclear envelope spectrin repeat protein 1) (Synaptic nuclear envelope protein 1) (Syne-1)	9.195	0
SKCM	Skin Cutaneous Melanoma	3.40.50.300	45731	Protein AK9	6.019	0
SKCM	Skin Cutaneous Melanoma	2.60.40.10	20362	Titin (EC 2.7.11.1) (Connectin) (Rhabdomyosarcoma antigen MU-RMS-40.14)	4.893	0
SKCM	Skin Cutaneous Melanoma	2.60.350.10	2575	Protocadherin-23 (Cadherin-27) (Cadherin-like protein CDHJ) (Cadherin-like protein VR8) (Protein dachsous homolog 2) (Protocadherin PCDHJ)	4.709	0
SKCM	Skin Cutaneous Melanoma	2.20.100.10	9715	A disintegrin and metalloproteinase with thrombospondin motifs 20 (ADAM metallopeptidase with thrombospondin type 1 motif, 20, isoform CRA_c)	4.675	0
SKCM	Skin Cutaneous Melanoma	2.60.40.60	18619	Cadherin EGF LAG seven-pass G-type receptor 1 (Cadherin family member 9) (Flamingo homolog 2) (hFmi2)	4.42	0
SKCM	Skin Cutaneous Melanoma	2.160.20.50	291	Collagen alpha-1(XIV) chain (Undulin)	4.175	0.00581
SKCM	Skin Cutaneous Melanoma	2.40.20.10	1589	Hepatocyte growth factor (Hepatopoietin-A) (Scatter factor) (SF) [Cleaved into: Hepatocyte growth factor alpha chain; Hepatocyte growth factor beta chain]	3.677	0
SKCM	Skin Cutaneous Melanoma	2.60.40.10	134821	Interleukin-1 receptor-like 1 (Lymphocyte antigen 84) (Protein ST2) (Protein T1)	3.034	0.00899
SKCM	Skin Cutaneous Melanoma	2.60.40.150	3540	MCTP1 protein	3.015	0.00697
SKCM	Skin Cutaneous Melanoma	1.10.510.10	78531	Raf homolog serine/threonine-protein kinase (EC 2.7.11.1) (Abnormal cell lineage protein 45)	2.972	0
SKCM	Skin Cutaneous Melanoma	2.60.350.10	2781	Protocadherin Fat 4 (hFat4) (Cadherin family member 14) (FAT tumor suppressor homolog 4) (Fat-like cadherin protein FAT-J)	2.891	0.0119
SKCM	Skin Cutaneous Melanoma	2.60.40.1330	10136	Cell adhesion molecule-related/down-regulated by oncogenes	2.86	0
SKCM	Skin Cutaneous Melanoma	2.160.20.50	17805	Collagen triple helix repeat-containing protein (Collagen-like protein 4)	2.851	0.0119
SKCM	Skin Cutaneous Melanoma	3.30.40.10	59876	E3 ubiquitin-protein ligase CBL-B (EC 6.3.2.-) (Casitas B-lineage lymphoma proto-oncogene b) (RING finger protein 56) (SH3-binding protein CBL-B) (Signal transduction protein CBL-B)	2.821	0.01584
SKCM	Skin Cutaneous Melanoma	2.60.40.10	54221	Carcinoembryonic antigen-related cell adhesion molecule 20 variant 5S	2.793	0.0119
SKCM	Skin Cutaneous Melanoma	1.50.10.10	18716	Glycoside hydrolase family protein 65, central catalytic	2.792	0
SKCM	Skin Cutaneous Melanoma	2.60.40.60	17984	HCG1982215, isoform CRA_e (Protocadherin gamma subfamily A, 1) (Protocadherin gamma subfamily A, 1, isoform 2)	2.729	0
SKCM	Skin Cutaneous Melanoma	2.90.20.10	9329	Protocadherin Fat 4 (hFat4) (Cadherin family member 14) (FAT tumor suppressor homolog 4) (Fat-like cadherin protein FAT-J)	2.724	0.01494
SKCM	Skin Cutaneous Melanoma	2.30.42.10	23883	CRE-MAGI-1 protein	2.695	0.01056
SKCM	Skin Cutaneous Melanoma	3.40.50.2300	28047	Glutamate receptor 3 (GluR-3) (AMPA-selective glutamate receptor 3) (GluR-C) (GluR-K3) (Glutamate receptor ionotropic, AMPA 3) (GluA3)	2.622	0.01849
SKCM	Skin Cutaneous Melanoma	2.20.110.10	8947	CRE-JPH-1 protein	2.614	0.0119
SKCM	Skin Cutaneous Melanoma	2.20.100.10	10057	Netrin receptor UNC5B (Protein unc-5 homolog 2) (Protein unc-5 homolog B) (p53-regulated receptor for death and life protein 1)	2.591	0
SKCM	Skin Cutaneous Melanoma	2.60.40.10	32936	HERV-H LTR-associating protein 2 (Human endogenous retrovirus-H long terminal repeat-associating protein 2)	2.561	0.0119
SKCM	Skin Cutaneous Melanoma	3.30.565.10	80822	Sacsin (DnaJ homolog subfamily C member 29) (DNAJC29)	2.549	0.04182
SKCM	Skin Cutaneous Melanoma	2.160.10.10	80308	Zinc finger protein 615	2.464	0.00697
SKCM	Skin Cutaneous Melanoma	2.90.20.10	1779	Protein kinase C-binding protein NELL1 (NEL-like protein 1) (Nel-related protein 1)	2.394	0.02835
SKCM	Skin Cutaneous Melanoma	2.60.40.10	134415	Filamin-A (FLN-A) (Actin-binding protein 280) (ABP-280) (Alpha-filamin) (Endothelial actin-binding protein) (Filamin-1) (Non-muscle filamin)	2.359	0.03253
SKCM	Skin Cutaneous Melanoma	1.10.10.60	123191	Intestine-specific homeobox (RAX-like homeobox)	2.356	0.00697
SKCM	Skin Cutaneous Melanoma	4.10.400.10	12137	Low-density lipoprotein receptor-related protein 3 (LRP-3) (105 kDa low-density lipoprotein receptor-related protein) (hLRp105)	2.355	0.04647
SKCM	Skin Cutaneous Melanoma	2.160.10.10	43047	Zinc finger protein 560	2.351	0.04066
SKCM	Skin Cutaneous Melanoma	3.40.525.10	3462	Trio protein	2.304	0.00697
SKCM	Skin Cutaneous Melanoma	1.20.120.330	23900	Cingulin-like protein 1 (Junction-associated coiled-coil protein) (Paracingulin)	2.303	0.03998
SKCM	Skin Cutaneous Melanoma	2.160.20.50	17104	Collectin-10 (Collectin liver protein 1) (CL-L1) (Collectin-34) (CL-34)	2.289	0.01818
SKCM	Skin Cutaneous Melanoma	2.60.40.10	12028	Receptor-type tyrosine-protein phosphatase T (R-PTP-T) (EC 3.1.3.48) (RPTPmam4) (Receptor-type tyrosine-protein phosphatase rho) (RPTP-rho) (mRPTPrho)	2.278	0.01936
SKCM	Skin Cutaneous Melanoma	2.60.40.10	136156	Tenascin (TN) (Cytotactin) (GMEM) (GP 150-225) (Glioma-associated-extracellular matrix antigen) (Hexabrachion) (JI) (Myotendinous antigen) (Neuronectin) (P230) (Tenascin-C) (TN-C)	2.258	0.0386
SKCM	Skin Cutaneous Melanoma	1.10.150.120	3036	Xanthine dehydrogenase/oxidase [Includes: Xanthine dehydrogenase (XD) (EC 1.17.1.4); Xanthine oxidase (XO) (EC 1.17.3.2) (Xanthine oxidoreductase) (XOR)]	2.233	0.01877
SKCM	Skin Cutaneous Melanoma	2.10.70.10	16440	CFHR3 protein (Complement factor H-related 3, isoform CRA_c) (Complement factor H-related protein 3)	2.198	0.03907
SKCM	Skin Cutaneous Melanoma	2.130.10.10	102894	F-box/WD repeat-containing protein sel-10 (Egg laying defective protein 41) (Suppressor/enhancer of lin-12 protein 10)	2.179	0
SKCM	Skin Cutaneous Melanoma	3.30.460.10	17944	2',5'-oligoadenylate synthetase-like 5 (2'-5' oligoadenylate synthetase 1C) (2'-5'olygoadenylate synthetase 1c) (MCG16011, isoform CRA_b) (Protein Oas1c)	2.17	0.01877
SKCM	Skin Cutaneous Melanoma	2.30.29.30	21844	Gamma-2-syntrophin (G2SYN) (Syntrophin-5) (SYN5)	2.107	0.02764
SKCM	Skin Cutaneous Melanoma	1.20.1170.10	4932	Envoplakin (210 kDa cornified envelope precursor protein) (210 kDa paraneoplastic pemphigus antigen) (p210)	2.03	0.0425
SKCM	Skin Cutaneous Melanoma	2.160.10.10	82224	Zinc finger protein 711 (Zinc finger protein 6)	1.993	0.00367
SKCM	Skin Cutaneous Melanoma	3.90.190.10	11707	IP16020p (Phosphatase PTEN) (Pten, isoform B) (EC 3.1.3.-) (EC 3.1.3.16) (EC 3.1.3.48) (EC 3.1.3.67) (Pten, isoform D) (EC 3.1.3.-) (EC 3.1.3.16) (EC 3.1.3.48) (EC 3.1.3.67) (Pten, isoform G) (EC 3.1.3.-) (EC 3.1.3.16) (EC 3.1.3.48) (EC 3.1.3.67) (Pten, isoform H) (EC 3.1.3.-) (EC 3.1.3.16) (EC 3.1.3.48) (EC 3.1.3.67)	1.972	0
SKCM	Skin Cutaneous Melanoma	1.10.10.60	124216	Homeobox protein Nkx-2.3 (Homeobox protein NK-2 homolog 3) (Homeobox protein NK-2 homolog C) (Nkx2-C)	1.967	0.0119
SKCM	Skin Cutaneous Melanoma	1.10.1450.10	2060	Tetraspanin-8 (Tspan-8) (Transmembrane 4 superfamily member 3) (Tumor-associated antigen CO-029)	1.94	0.04066
SKCM	Skin Cutaneous Melanoma	2.60.120.200	24567	Neuronal pentraxin-2 (NP2) (Acrosomal pentaxin-like protein p50) (AM50) (Neuronal pentraxin II) (Apexin) (NP-II)	1.933	0
SKCM	Skin Cutaneous Melanoma	1.20.1250.20	179241	Solute carrier family 46 member 3	1.889	0.04807
SKCM	Skin Cutaneous Melanoma	2.10.25.10	45828	Tenascin (TN) (Cytotactin) (GMEM) (GP 150-225) (Glioma-associated-extracellular matrix antigen) (Hexabrachion) (JI) (Myotendinous antigen) (Neuronectin) (P230) (Tenascin-C) (TN-C)	1.888	0.04066
SKCM	Skin Cutaneous Melanoma	3.40.50.2300	150735	Glutamate receptor ionotropic, kainate 4 (GluK4) (Excitatory amino acid receptor 1) (EAA1) (Glutamate receptor KA-1) (KA1)	1.859	0.04182
SKCM	Skin Cutaneous Melanoma	1.20.120.350	4263	Potassium voltage-gated channel subfamily C member 1 (NGK2) (Voltage-gated potassium channel subunit Kv3.1) (Voltage-gated potassium channel subunit Kv4)	1.854	0.04106
SKCM	Skin Cutaneous Melanoma	3.80.10.10	106957	Leucine-rich repeat neuronal protein 4 (Neuronal leucine-rich repeat protein 4) (NLRR-4)	1.842	0.03428
SKCM	Skin Cutaneous Melanoma	2.60.40.1110	438	Formin-like protein 3 (OsFH3)	1.828	0.00581
SKCM	Skin Cutaneous Melanoma	1.10.287.110	14410	DnaJ homolog subfamily C member 5B (Cysteine string protein beta) (CSP-beta)	1.815	0.04782
SKCM	Skin Cutaneous Melanoma	2.160.10.10	81861	Zinc finger protein 585B (zinc finger protein 41-like protein)	1.775	0.04756
SKCM	Skin Cutaneous Melanoma	2.60.120.200	24615	Contactin-associated protein-like 2 (Cell recognition molecule Caspr2)	1.759	0.0354
SKCM	Skin Cutaneous Melanoma	2.60.120.290	8045	CSMD2 protein	1.726	0.02568
SKCM	Skin Cutaneous Melanoma	1.20.5.340	4277	Myosin-1 (Myosin heavy chain 1) (Myosin heavy chain 2x) (MyHC-2x) (Myosin heavy chain IIx/d) (MyHC-IIx/d) (Myosin heavy chain, skeletal muscle, adult 1)	1.723	0.0119
SKCM	Skin Cutaneous Melanoma	2.60.40.1330	9715	Netrin receptor DCC (Colorectal cancer suppressor) (Immunoglobulin superfamily DCC subclass member 1) (Tumor suppressor protein DCC)	1.686	0.01818
SKCM	Skin Cutaneous Melanoma	1.20.5.340	4317	Myosin-1 (Myosin heavy chain 1) (Myosin heavy chain 2x) (MyHC-2x) (Myosin heavy chain IIx/d) (MyHC-IIx/d) (Myosin heavy chain, skeletal muscle, adult 1)	1.639	0.00581
SKCM	Skin Cutaneous Melanoma	2.60.40.10	133288	Leukocyte immunoglobulin-like receptor subfamily B member 1 (LIR-1) (Leukocyte immunoglobulin-like receptor 1) (CD85 antigen-like family member J) (Immunoglobulin-like transcript 2) (ILT-2) (Monocyte/macrophage immunoglobulin-like receptor 7) (MIR-7) (CD antigen CD85j)	1.625	0.01056
SKCM	Skin Cutaneous Melanoma	3.90.215.10	2905	Angiopoietin-4 (Angiopoietin-like protein 4)	1.619	0.0119
SKCM	Skin Cutaneous Melanoma	3.30.420.40	79206	Hexokinase-2 (EC 2.7.1.1) (Cytoplasmic antigenic protein 3) (Hexokinase PII) (Hexokinase-B)	1.58	0.0386
SKCM	Skin Cutaneous Melanoma	2.130.10.10	103908	Hepatocyte growth factor receptor (HGF receptor) (EC 2.7.10.1) (HGF/SF receptor) (Proto-oncogene c-Met) (Scatter factor receptor) (SF receptor) (Tyrosine-protein kinase Met)	1.572	0
SKCM	Skin Cutaneous Melanoma	1.20.1270.60	4610	Myc box-dependent-interacting protein 1 (Amphiphysin II) (Amphiphysin-like protein) (Box-dependent myc-interacting protein 1) (Bridging integrator 1)	1.545	0.04144
SKCM	Skin Cutaneous Melanoma	1.20.5.170	18295	Keratin, type II cuticular Hb4 (65 kDa type II keratin) (Keratin-84) (K84) (Type II hair keratin Hb4) (Type-II keratin Kb24)	1.528	0.00581
SKCM	Skin Cutaneous Melanoma	2.80.10.50	8671	Interleukin-36 beta (FIL1 eta) (Interleukin-1 eta) (IL-1 eta) (Interleukin-1 family member 8) (IL-1F8) (Interleukin-1 homolog 2) (IL-1H2)	1.519	0.00697
SKCM	Skin Cutaneous Melanoma	2.60.40.60	18232	HCG1982215, isoform CRA_e (Protocadherin gamma subfamily A, 1) (Protocadherin gamma subfamily A, 1, isoform 2)	1.515	0.04182
SKCM	Skin Cutaneous Melanoma	3.10.100.10	12492	Regenerating islet-derived protein 3-alpha (REG-3-alpha) (Islet of Langerhans regenerating protein 3) (REG 3) (Lithostathine 3) (Pancreatitis-associated protein 2) (RegIII) (Regenerating islet-derived protein III-alpha) (Reg III-alpha) [Cleaved into: Regenerating islet-derived protein 3-alpha 16.5 kDa form; Regenerating islet-derived protein 3-alpha 15 kDa form]	1.477	0.04216
SKCM	Skin Cutaneous Melanoma	3.40.30.10	79844	Peroxiredoxin-6 (EC 1.11.1.15) (1-Cys peroxiredoxin) (1-Cys PRX) (Acidic calcium-independent phospholipase A2) (aiPLA2) (EC 3.1.1.-) (Antioxidant protein 2) (Non-selenium glutathione peroxidase) (NSGPx) (EC 1.11.1.9) (Thiol-specific antioxidant protein)	1.468	0.04182
SKCM	Skin Cutaneous Melanoma	3.90.1290.10	1257	Plectin (PCN) (PLTN) (Hemidesmosomal protein 1) (HD1) (Plectin-1)	1.462	0.00697
SKCM	Skin Cutaneous Melanoma	2.60.40.60	18229	Protocadherin alpha 13 (RCG49388, isoform CRA_c)	1.412	0.02028
SKCM	Skin Cutaneous Melanoma	3.40.50.200	10272	Proprotein convertase subtilisin/kexin type 7 (EC 3.4.21.-) (Lymphoma proprotein convertase) (Prohormone convertase 7) (Proprotein convertase 7) (PC7) (Proprotein convertase 8) (PC8) (hPC8) (Subtilisin/kexin-like protease PC7)	1.392	0.01877
SKCM	Skin Cutaneous Melanoma	2.60.350.10	9563	Protocadherin gamma B4 (Protocadherin gamma subfamily B, 4)	1.39	0.01936
SKCM	Skin Cutaneous Melanoma	3.10.200.10	1430	Carbonic anhydrase 1 (EC 4.2.1.1) (Carbonate dehydratase I) (Carbonic anhydrase B) (CAB) (Carbonic anhydrase I) (CA-I)	1.36	0
SKCM	Skin Cutaneous Melanoma	2.60.40.720	232	Cellular tumor antigen p53 (Tumor suppressor p53)	1.343	0.03485
SKCM	Skin Cutaneous Melanoma	2.60.40.10	137567	Pregnancy-specific beta-1-glycoprotein 9 (PS-beta-G-9) (PSBG-9) (Pregnancy-specific glycoprotein 9) (PS34) (Pregnancy-specific beta-1 glycoprotein B) (PS-beta-B) (Pregnancy-specific beta-1-glycoprotein 11) (PS-beta-G-11) (PSBG-11) (Pregnancy-specific glycoprotein 11) (Pregnancy-specific glycoprotein 7) (PSG7)	1.319	0.04182
SKCM	Skin Cutaneous Melanoma	3.30.500.10	3472	T-cell surface glycoprotein CD1e, membrane-associated (hCD1e) (R2G1) (CD antigen CD1e) [Cleaved into: T-cell surface glycoprotein CD1e, soluble (sCD1e)]	1.278	0.02568
SKCM	Skin Cutaneous Melanoma	1.50.10.10	18715	Edem1, isoform A (EC 3.2.1.113) (Edem1, isoform B) (EC 3.2.1.113) (Edem1, isoform C) (EC 3.2.1.113) (Edem1, isoform D) (EC 3.2.1.113) (GH14693p) (LD21416p)	1.246	0.04066
SKCM	Skin Cutaneous Melanoma	3.40.50.300	623830	Heparan sulfate glucosamine 3-O-sulfotransferase 1 (EC 2.8.2.23) (Heparan sulfate D-glucosaminyl 3-O-sulfotransferase 1) (3-OST-1) (Heparan sulfate 3-O-sulfotransferase 1) (h3-OST-1)	1.23	0.03998
SKCM	Skin Cutaneous Melanoma	3.40.33.10	4816	CRISP2 protein (Cysteine-rich secretory protein 2, isoform CRA_a) (Testis-specific protein TPX1 b isoform) (Testis-specific protein TPX1 d isoform) (Testis-specific protein TPX1 e isoform)	1.222	0.04535
SKCM	Skin Cutaneous Melanoma	3.90.550.10	64971	Polypeptide N-acetylgalactosaminyltransferase 16 (EC 2.4.1.41) (Polypeptide GalNAc transferase-like protein 1) (GalNAc-T-like protein 1) (pp-GaNTase-like protein 1) (Polypeptide N-acetylgalactosaminyltransferase-like protein 1) (Protein-UDP acetylgalactosaminyltransferase-like protein 1) (UDP-GalNAc:polypeptide N-acetylgalactosaminyltransferase-like protein 1)	1.182	0.01849
SKCM	Skin Cutaneous Melanoma	3.40.630.10	34847	Adipocyte enhancer-binding protein 1 (AE-binding protein 1) (Aortic carboxypeptidase-like protein)	1.175	0.04182
SKCM	Skin Cutaneous Melanoma	3.40.50.2000	97317	CG17323, isoform A (EC 2.4.1.17) (CG17323, isoform C) (EC 2.4.1.17) (CG17323, isoform D) (EC 2.4.1.17) (GH27888p)	1.142	0.01849
SKCM	Skin Cutaneous Melanoma	3.40.50.300	629994	Ras-related C3 botulinum toxin substrate 1 (Rho family, small GTP binding protein Rac1) (Ras-related C3 botulinum toxin substrate 1 (Rho family, small GTP binding protein Rac1), isoform CRA_e) (cDNA FLJ77333, highly similar to Homo sapiens ras-related C3 botulinum toxin substrate 1 (rho family, small GTP binding protein Rac1) (RAC1), transcript variant Rac1b, mRNA)	1.126	0.01584
SKCM	Skin Cutaneous Melanoma	3.40.50.300	630744	Ras protein let-60 (Abnormal cell lineage protein 34) (Lethal protein 60)	1.109	0
SKCM	Skin Cutaneous Melanoma	1.10.630.10	29314	Cytochrome P450 family 3 subfamily A polypeptide 4 (Cytochrome P450, family 3, subfamily A, polypeptide 4) (Cytochrome P450, family 3, subfamily A, polypeptide 4, isoform CRA_a) (Cytochrome P450, subfamily IIIA, polypeptide 4) (cDNA, FLJ93427, Homo sapiens cytochrome P450, family 3, subfamily A, polypeptide 4(CYP3A4), transcript variant 1, mRNA)	1.051	0.00581
STAD	Stomach adenocarcinoma	2.130.10.10	102894	F-box/WD repeat-containing protein sel-10 (Egg laying defective protein 41) (Suppressor/enhancer of lin-12 protein 10)	2.573	0
STAD	Stomach adenocarcinoma	2.60.40.720	232	Cellular tumor antigen p53 (Tumor suppressor p53)	2.519	0
STAD	Stomach adenocarcinoma	1.10.30.10	4396	Sex-determining region Y protein (Testis-determining factor)	2.472	0
STAD	Stomach adenocarcinoma	3.40.120.10	16736	Phosphoglucomutase (PGM) (EC 5.4.2.2) (Glucose phosphomutase)	2.311	0
STAD	Stomach adenocarcinoma	2.60.200.10	492	Mothers against decapentaplegic homolog 4 (MAD homolog 4) (Mothers against DPP homolog 4) (Deletion target in pancreatic carcinoma 4 homolog) (SMAD family member 4) (SMAD 4) (Smad4)	2.218	0
STAD	Stomach adenocarcinoma	2.60.40.60	17956	HCG1982215, isoform CRA_e (Protocadherin gamma subfamily A, 1) (Protocadherin gamma subfamily A, 1, isoform 2)	2.205	0.00351
STAD	Stomach adenocarcinoma	1.10.10.60	124590	POU class 1 homeobox 1 (Pituitary-specific positive transcription factor 1)	2.034	0.03747
STAD	Stomach adenocarcinoma	1.20.120.350	4260	Potassium voltage-gated channel subfamily H member 2 (Eag homolog) (Ether-a-go-go-related gene potassium channel 1) (ERG-1) (Eag-related protein 1) (Ether-a-go-go-related protein 1) (H-ERG) (hERG-1) (hERG1) (Voltage-gated potassium channel subunit Kv11.1)	1.973	0.02208
STAD	Stomach adenocarcinoma	1.10.10.60	123467	Homeobox protein Hox-D4 (Homeobox protein HHO.C13) (Homeobox protein Hox-4B) (Homeobox protein Hox-5.1)	1.965	0
STAD	Stomach adenocarcinoma	1.10.10.60	124216	Homeobox protein Nkx-2.3 (Homeobox protein NK-2 homolog 3) (Homeobox protein NK-2 homolog C) (Nkx2-C)	1.955	0.01405
STAD	Stomach adenocarcinoma	1.10.10.10	264994	Forkhead box protein G1 (Brain factor 1) (BF-1) (BF1) (Brain factor 2) (BF-2) (BF2) (hBF-2) (Forkhead box protein G1A) (Forkhead box protein G1B) (Forkhead box protein G1C) (Forkhead-related protein FKHL1) (HFK1) (Forkhead-related protein FKHL2) (HFK2) (Forkhead-related protein FKHL3) (HFK3)	1.933	0
STAD	Stomach adenocarcinoma	3.40.50.2300	150845	Glutamate receptor ionotropic, kainate 3 (Glutamate receptor, ionotropic, kainate 3, isoform CRA_a) (Glutamate/kainate receptor subtype GluR7)	1.738	0.00562
STAD	Stomach adenocarcinoma	2.60.40.60	18229	Protocadherin alpha 13 (RCG49388, isoform CRA_c)	1.694	0.00766
STAD	Stomach adenocarcinoma	2.60.40.60	18149	Pcdha6 protein (Protocadherin alpha 6)	1.686	0.01729
STAD	Stomach adenocarcinoma	2.60.40.60	18207	Protocadherin beta-12 (cDNA FLJ55315, highly similar to Protocadherin beta 12) (cDNA, FLJ79059, highly similar to Protocadherin beta 12)	1.679	0.00562
THCA	Thyroid carcinoma	1.10.10.750	1186	USP6 N-terminal-like protein (Related to the N-terminus of tre) (RN-tre)	7.644	0
THCA	Thyroid carcinoma	2.160.10.10	80228	Zinc finger protein 91 (Zinc finger protein HPF7) (Zinc finger protein HTF10)	7.369	0
THCA	Thyroid carcinoma	1.10.510.10	78531	Raf homolog serine/threonine-protein kinase (EC 2.7.11.1) (Abnormal cell lineage protein 45)	3.279	0
THCA	Thyroid carcinoma	2.60.40.60	17929	Protocadherin beta-12 (cDNA FLJ55315, highly similar to Protocadherin beta 12) (cDNA, FLJ79059, highly similar to Protocadherin beta 12)	2.947	0
THCA	Thyroid carcinoma	2.60.40.10	16275	Immunoglobulin superfamily member 3 (IgSF3) (Glu-Trp-Ile EWI motif-containing protein 3) (EWI-3)	2.937	0.00338
THCA	Thyroid carcinoma	3.10.320.10	3775	MHC class I antigen (MHC class II DR alpha chain) (MHC class II antigen) (MHC class II antigen DR alpha chain)	2.6	0
THCA	Thyroid carcinoma	3.90.1290.10	1257	Plectin (PCN) (PLTN) (Hemidesmosomal protein 1) (HD1) (Plectin-1)	1.799	0.02754
THCA	Thyroid carcinoma	3.40.140.10	13208	DNA dC->dU-editing enzyme APOBEC-3H (EC 3.5.4.-) (APOBEC-related protein 10) (ARP-10) (Apolipoprotein B mRNA-editing enzyme catalytic polypeptide-like 3H) (A3H)	1.605	0.0228
THCA	Thyroid carcinoma	3.10.320.10	2577	HLA class II histocompatibility antigen, DQ beta 1 chain (MHC class II antigen DQB1)	1.556	0.03657
THCA	Thyroid carcinoma	1.20.1080.10	5095	Glycerol uptake facilitator protein (MIP family channel protein)	1.187	0.0018
THCA	Thyroid carcinoma	3.40.50.300	630744	Ras protein let-60 (Abnormal cell lineage protein 34) (Lethal protein 60)	1.146	0.00338
UCEC	Uterine Corpus Endometrial Carcinoma	2.60.40.10	135017	Myosin light chain kinase, smooth muscle (MLCK) (smMLCK) (EC 2.7.11.18) (Kinase-related protein) (KRP) (Telokin) [Cleaved into: Myosin light chain kinase, smooth muscle, deglutamylated form]	6.981	0
UCEC	Uterine Corpus Endometrial Carcinoma	3.40.50.300	45731	Protein AK9	5.732	0
UCEC	Uterine Corpus Endometrial Carcinoma	3.30.420.10	44795	DNA polymerase epsilon catalytic subunit A (EC 2.7.7.7) (DNA polymerase 2 a) (AtPOL2a) (DNA polymerase II subunit a) (Protein ABA OVERLY SENSITIVE a) (Protein EARLY IN SHORT DAYS 7) (Protein EMBRYO DEFECTIVE 142) (Protein EMBRYO DEFECTIVE 2284) (Protein EMBRYO DEFECTIVE 529) (Protein TILTED 1)	5.638	0
UCEC	Uterine Corpus Endometrial Carcinoma	2.30.42.10	23883	CRE-MAGI-1 protein	4.176	0.00315
UCEC	Uterine Corpus Endometrial Carcinoma	3.90.190.10	11707	IP16020p (Phosphatase PTEN) (Pten, isoform B) (EC 3.1.3.-) (EC 3.1.3.16) (EC 3.1.3.48) (EC 3.1.3.67) (Pten, isoform D) (EC 3.1.3.-) (EC 3.1.3.16) (EC 3.1.3.48) (EC 3.1.3.67) (Pten, isoform G) (EC 3.1.3.-) (EC 3.1.3.16) (EC 3.1.3.48) (EC 3.1.3.67) (Pten, isoform H) (EC 3.1.3.-) (EC 3.1.3.16) (EC 3.1.3.48) (EC 3.1.3.67)	3.61	0
UCEC	Uterine Corpus Endometrial Carcinoma	2.160.10.10	31282	Zinc finger protein 560	3.498	0.00682
UCEC	Uterine Corpus Endometrial Carcinoma	2.60.40.10	22365	Mdga2 protein	3.319	0.00315
UCEC	Uterine Corpus Endometrial Carcinoma	1.20.120.330	23932	Phosphatidylinositol 3-kinase regulatory subunit alpha (PI3-kinase regulatory subunit alpha) (PI3K regulatory subunit alpha) (PtdIns-3-kinase regulatory subunit alpha) (Phosphatidylinositol 3-kinase 85 kDa regulatory subunit alpha) (PI3-kinase subunit p85-alpha) (PtdIns-3-kinase regulatory subunit p85-alpha)	3.317	0
UCEC	Uterine Corpus Endometrial Carcinoma	2.160.10.10	79658	Transcriptional repressor CTCFL (Brother of the regulator of imprinted sites) (CCCTC-binding factor) (CTCF paralog) (CTCF-like protein) (Cancer/testis antigen 27) (CT27) (Zinc finger protein CTCF-T)	3.177	0.00861
UCEC	Uterine Corpus Endometrial Carcinoma	3.30.505.10	4288	Signaling lymphocytic activation molecule-associated protein	3.062	0.00481
UCEC	Uterine Corpus Endometrial Carcinoma	3.40.850.10	4714	Kinesin-related protein SMY1 (Suppressor protein SMY1)	2.864	0
UCEC	Uterine Corpus Endometrial Carcinoma	3.30.470.20	30849	Synapsin-1 (Brain protein 4.1) (Synapsin I)	2.759	0.01363
UCEC	Uterine Corpus Endometrial Carcinoma	1.10.1000.11	916	CRE-EFA-6 protein	2.637	0.01423
UCEC	Uterine Corpus Endometrial Carcinoma	2.60.40.720	232	Cellular tumor antigen p53 (Tumor suppressor p53)	2.36	0
UCEC	Uterine Corpus Endometrial Carcinoma	3.30.70.330	43708	RNA-binding protein 46 (Cancer/testis antigen 68) (CT68) (RNA-binding motif protein 46)	2.311	0.02127
UCEC	Uterine Corpus Endometrial Carcinoma	2.160.10.10	81602	Zinc finger protein 267 (Zinc finger protein HZF2)	2.306	0.0343
UCEC	Uterine Corpus Endometrial Carcinoma	2.160.10.10	81840	Zinc finger protein 333 (Zinc finger protein 333, isoform CRA_a) (cDNA FLJ36709 fis, clone UTERU2009951, highly similar to Zinc finger protein 333)	2.243	0.0409
UCEC	Uterine Corpus Endometrial Carcinoma	3.10.20.90	16033	Phosphatidylinositol 4,5-bisphosphate 3-kinase catalytic subunit alpha isoform (PI3-kinase subunit alpha) (PI3K-alpha) (PI3Kalpha) (PtdIns-3-kinase subunit alpha) (EC 2.7.1.153) (Phosphatidylinositol 4,5-bisphosphate 3-kinase 110 kDa catalytic subunit alpha) (PtdIns-3-kinase subunit p110-alpha) (p110alpha) (Phosphoinositide-3-kinase catalytic alpha polypeptide) (Serine/threonine protein kinase PI…	2.22	0
UCEC	Uterine Corpus Endometrial Carcinoma	1.10.30.10	4396	Sex-determining region Y protein (Testis-determining factor)	2.171	0.04338
UCEC	Uterine Corpus Endometrial Carcinoma	3.40.50.980	69518	Acyl-CoA synthetase long-chain family member 4, isoform CRA_b (cDNA FLJ78368, highly similar to Homo sapiens acyl-CoA synthetase long-chain family member 4 (ACSL4), transcript variant 1, mRNA)	2.14	0.00481
UCEC	Uterine Corpus Endometrial Carcinoma	2.30.29.30	22238	RAC-alpha serine/threonine-protein kinase (EC 2.7.11.1) (AKT1 kinase) (Protein kinase B) (PKB) (Protein kinase B alpha) (PKB alpha) (Proto-oncogene c-Akt) (RAC-PK-alpha) (Thymoma viral proto-oncogene)	2.128	0.04441
UCEC	Uterine Corpus Endometrial Carcinoma	1.10.10.60	124590	POU class 1 homeobox 1 (Pituitary-specific positive transcription factor 1)	2.061	0.00481
UCEC	Uterine Corpus Endometrial Carcinoma	2.60.40.150	15035	Synaptotagmin-C (Synaptic vesicle protein O-p65-C)	2.027	0.01704
UCEC	Uterine Corpus Endometrial Carcinoma	3.40.50.410	19365	Vitrin	1.988	0.03408
UCEC	Uterine Corpus Endometrial Carcinoma	3.30.810.10	1088	Phosphatidylinositol 4-phosphate 5-kinase type-1 alpha (PIP5K1-alpha) (PtdIns(4)P-5-kinase 1 alpha) (EC 2.7.1.68) (68 kDa type I phosphatidylinositol 4-phosphate 5-kinase) (Phosphatidylinositol 4-phosphate 5-kinase type I alpha) (PIP5KIalpha) (Phosphatidylinositol 4-phosphate 5-kinase type I beta) (PI4P5KIbeta)	1.906	0.04441
UCEC	Uterine Corpus Endometrial Carcinoma	1.10.10.10	264994	Forkhead box protein G1 (Brain factor 1) (BF-1) (BF1) (Brain factor 2) (BF-2) (BF2) (hBF-2) (Forkhead box protein G1A) (Forkhead box protein G1B) (Forkhead box protein G1C) (Forkhead-related protein FKHL1) (HFK1) (Forkhead-related protein FKHL2) (HFK2) (Forkhead-related protein FKHL3) (HFK3)	1.88	0.00315
UCEC	Uterine Corpus Endometrial Carcinoma	2.130.10.10	102894	F-box/WD repeat-containing protein sel-10 (Egg laying defective protein 41) (Suppressor/enhancer of lin-12 protein 10)	1.83	0
UCEC	Uterine Corpus Endometrial Carcinoma	3.20.20.70	120783	4-hydroxy-2-oxovalerate aldolase (HOA) (EC 4.1.3.39) (4-hydroxy-2-keto-pentanoic acid aldolase) (4-hydroxy-2-oxohexanoate aldolase) (EC 4.1.3.n1) (4-hydroxy-2-oxopentanoate aldolase)	1.799	0.00481
UCEC	Uterine Corpus Endometrial Carcinoma	1.20.1270.60	4578	Brain cDNA, clone: QccE-15936, similar to human ADP-ribosylation factor interacting protein 2 (arfaptin2) (ARFIP2),	1.785	0.02517
UCEC	Uterine Corpus Endometrial Carcinoma	2.170.240.10	110	Collagen alpha-2(IV) chain (Lethal protein 2)	1.693	0.0303
UCEC	Uterine Corpus Endometrial Carcinoma	2.60.40.1330	9702	Contactin-3 (Brain-derived immunoglobulin superfamily protein 1) (BIG-1) (Plasmacytoma-associated neuronal glycoprotein)	1.684	0.04544
UCEC	Uterine Corpus Endometrial Carcinoma	1.25.40.70	2223	Phosphatidylinositol 4,5-bisphosphate 3-kinase catalytic subunit gamma isoform (PI3-kinase subunit gamma) (PI3K-gamma) (PI3Kgamma) (PtdIns-3-kinase subunit gamma) (EC 2.7.1.153) (Phosphatidylinositol 4,5-bisphosphate 3-kinase 110 kDa catalytic subunit gamma) (PtdIns-3-kinase subunit p110-gamma) (p110gamma) (Phosphoinositide-3-kinase catalytic gamma polypeptide) (Serine/threonine protein kinase PI…	1.59	0
UCEC	Uterine Corpus Endometrial Carcinoma	2.60.40.10	137565	Sialic acid-binding Ig-like lectin 12 (Siglec-12) (Myeloid inhibitory siglec) (MIS) (Sialic acid-binding Ig-like lectin 5) (Siglec-5) (Sialic acid-binding Ig-like lectin E) (Siglec-E) (mSiglec-E) (Sialic acid-binding Ig-like lectin-like 1) (Siglec-L1)	1.522	0.03408
UCEC	Uterine Corpus Endometrial Carcinoma	1.10.1070.11	1687	Phosphatidylinositol 4,5-bisphosphate 3-kinase catalytic subunit alpha isoform (PI3-kinase subunit alpha) (PI3K-alpha) (PI3Kalpha) (PtdIns-3-kinase subunit alpha) (EC 2.7.1.153) (Phosphatidylinositol 4,5-bisphosphate 3-kinase 110 kDa catalytic subunit alpha) (PtdIns-3-kinase subunit p110-alpha) (p110alpha) (Phosphoinositide-3-kinase catalytic alpha polypeptide) (Serine/threonine protein kinase PI…	1.451	0.01023
UCEC	Uterine Corpus Endometrial Carcinoma	1.10.238.10	32830	Calcium binding protein 2, isoform CRA_b (Calcium-binding protein 2)	1.399	0.03214
UCEC	Uterine Corpus Endometrial Carcinoma	3.40.50.300	630744	Ras protein let-60 (Abnormal cell lineage protein 34) (Lethal protein 60)	1.11	0.01423
UCS	Uterine Carcinosarcoma	2.130.10.10	102894	F-box/WD repeat-containing protein sel-10 (Egg laying defective protein 41) (Suppressor/enhancer of lin-12 protein 10)	2.508	0.0001
UCS	Uterine Carcinosarcoma	2.60.40.720	232	Cellular tumor antigen p53 (Tumor suppressor p53)	2.473	0

## Sheet: SQL
SELECT I.CODE "Cancer code", CL.DESCRIPTION "Cancer description", MF.SUPERFAMILY_ID "Superfamily ID", MF.FUNFAM_NUMBER "FunFam number", MF.FF_NAME "FunFam Name", MF.EF, round(MF.PVAL_CORR,5) "p-val (BH corrected)" --I.IMPORTID, I.VERSION, I.CODE, COUNT_FF.NUM NUM_FF,COUNT_MF.NUM NUM_MF, CL.DESCRIPTION FROM FGFR.IMPORT I LEFT JOIN FGFR.TBL_CANCER_LOOKUP CL ON CL.ABBREV=I.CODE -- INNER JOIN -- (SEL…
