# Supplementary material for: A CATH domain functional family based approach to identify putative cancer driver genes and driver mutations
Source: Sci Rep. 2019 Jan 22;9:263. doi: 10.1038/s41598-018-36401-4 (PMC6343001; doi:10.1038/s41598-018-36401-4)
Supplement: Supplementary file 3 — Supplementary Table 11 [file 41598_2018_36401_MOESM3_ESM.xlsx]

## Sheet: MutFams_genes
MutFam	GENE	UniProt Acc	MutFam enrichment factor	mutations (all cancer types)	3D cluster?	GO module?	CGC?	Miller?	Cancers	Gene name	total_score
1.10.510.10_78531	BRAF	P15056	2.82567	623	1	1	1	1	COAD, READ, SKCM, LGG, GLI, THCA	Serine/threonine-protein kinase B-raf	4
2.130.10.10_102894	FBXW7	Q969H0	2.31675	288	1	1	1	1	COAD, READ, STAD, SKCM, LUSC, BLCA, UCS, UCEC	F-box/WD repeat-containing protein 7	4
3.40.50.300_630744	HRAS	P01112	1.128	53	1	1	1	1	COAD, BLCA, THCA	GTPase HRas	4
3.40.50.300_630744	NRAS	P01111	1.12637	257	1	1	1	1	LAML, COAD, READ, SKCM, LUAD, BLCA, THCA, UCEC	GTPase NRas	4
3.40.50.300_630744	KRAS	P01116	1.126	1009	1	1	1	1	COAD, READ, LUAD, BLCA, PAAD, UCEC	GTPase KRas	4
2.10.220.10_5834	ERBB2	P04626	10.361	16	1	0	1	1	BLCA	Receptor tyrosine-protein kinase erbB-2	3
2.10.220.10_11249	EGFR	P00533	5.4235	52	1	0	1	1	GBM, GLI	Epidermal growth factor receptor	3
3.30.200.20_1240	BRAF	P15056	4.594	15	0	1	1	1	LUAD	Serine/threonine-protein kinase B-raf	3
2.60.210.10_2360	SPOP	O43791	2.726	23	1	0	1	1	PRAD	Speckle-type POZ protein	3
2.60.40.720_232	TP53	P04637	2.53562	2479	1	0	1	1	KIRC, LAML, PRAD, COAD, READ, STAD, SKCM, LUAD, LUSC, BRCA, ESCA, LIHC, GBM, LGG, GLI, BLCA, DLBC, OV, PAAD, UCS, UCEC	Cellular tumor antigen p53	3
3.10.20.90_16033	PIK3CA	P42336	2.22	34	0	1	1	1	UCEC	Phosphatidylinositol 4,5-bisphosphate 3-kinase catalytic subunit alpha isoform	3
1.25.40.70_2223	PIK3CA	P42336	2.16778	326	0	1	1	1	KIRC, COAD, LUSC, BRCA, ESCA, LIHC, GLI, BLCA, UCEC	Phosphatidylinositol 4,5-bisphosphate 3-kinase catalytic subunit alpha isoform	3
2.60.200.10_492	SMAD4	Q13485	2.011	178	1	0	1	1	COAD, READ, STAD, ESCA, PAAD	Mothers against decapentaplegic homolog 4	3
1.10.1070.11_1687	PIK3CA	P42336	1.957	335	0	1	1	1	COAD, READ, BRCA, UCEC	Phosphatidylinositol 4,5-bisphosphate 3-kinase catalytic subunit alpha isoform	3
2.60.40.780_50	VHL	P40337	1.483	89	1	0	1	1	KIRC	Von Hippel-Lindau disease tumor suppressor	3
3.40.50.300_629994	RAC1	P63000	1.126	68	0	1	1	1	SKCM	Ras-related C3 botulinum toxin substrate 1	3
3.30.200.20_2866	ERBB2	P04626	9.414	16	0	0	1	1	BRCA	Receptor tyrosine-protein kinase erbB-2	2
2.10.220.10_11299	EGFR	P00533	8.035	54	0	0	1	1	GBM, GLI	Epidermal growth factor receptor	2
3.30.200.20_64824	EGFR	P00533	4.9835	35	0	0	1	1	COAD, LUAD	Epidermal growth factor receptor	2
2.10.220.10_9723	EGFR	P00533	4.033	26	0	0	1	1	GBM, GLI	Epidermal growth factor receptor	2
3.30.40.10_59876	CBL	P22681	3.837	24	1	0	1	0	COAD, SKCM	E3 ubiquitin-protein ligase CBL	2
2.90.20.10_9453	NOTCH2	Q04721	2.794	5	0	1	1	0	LUAD	Neurogenic locus notch homolog protein 2	2
4.10.1140.10_38	EGFR	P00533	2.775	10	0	0	1	1	COAD	Epidermal growth factor receptor	2
2.30.29.30_22238	AKT1	P31749	2.7635	32	1	0	1	0	BRCA, UCEC	RAC-alpha serine/threonine-protein kinase	2
2.60.40.10_134913	OBSCN	Q5VST9	2.671	16	1	1	0	0	LUAD	Obscurin	2
2.60.40.60_18709	CDH1	P12830	2.54	7	0	1	1	0	BRCA	Cadherin-1	2
3.30.505.10_1631	PTPN11	Q06124	2.508	12	1	0	1	0	COAD	Tyrosine-protein phosphatase non-receptor type 11	2
2.60.120.260_35252	EPHB1	P54762	2.38	3	1	1	0	0	OV	Ephrin type-B receptor 1	2
2.60.120.260_35252	EPHA7	Q15375	2.38	2	1	1	0	0	OV	Ephrin type-A receptor 7	2
2.60.120.260_35252	EPHB3	P54753	2.38	2	1	1	0	0	OV	Ephrin type-B receptor 3	2
3.40.50.10140_4333	MYD88	Q99836	2.209	19	1	0	1	0	DLBC	Myeloid differentiation primary response protein MyD88	2
2.60.350.10_9528	CDH1	P12830	1.825	18	0	1	1	0	COAD	Cadherin-1	2
1.10.510.10_78745	FLT3	P36888	1.615	19	0	0	1	1	LAML	Receptor-type tyrosine-protein kinase FLT3	2
1.10.510.10_78745	KIT	P10721	1.615	8	0	0	1	1	LAML	Mast/stem cell growth factor receptor Kit	2
1.10.510.10_78745	KDR	P35968	1.615	1	0	0	1	1	LAML	Vascular endothelial growth factor receptor 2	2
2.130.10.10_103908	PLXNA4	Q9HCM2	1.572	19	1	1	0	0	SKCM	Plexin-A4	2
2.130.10.10_103908	MET	P08581	1.572	6	1	0	1	0	SKCM	Hepatocyte growth factor receptor	2
2.130.10.10_103908	PLXNA1	Q9UIW2	1.572	6	1	1	0	0	SKCM	Plexin-A1	2
2.130.10.10_103908	PLXNA2	O75051	1.572	6	1	1	0	0	SKCM	Plexin-A2	2
1.10.510.10_79298	BMPR1A	P36894	1.503	12	1	0	1	0	COAD	Bone morphogenetic protein receptor type-1A	2
1.10.510.10_79298	TGFBR2	P37173	1.503	12	1	0	1	0	COAD	TGF-beta receptor type-2	2
3.40.50.300_630744	RAP2C	Q9Y3L5	1.11	5	1	0	0	1	UCEC	Ras-related protein Rap-2c	2
3.40.718.10_9686	IDH1	O75874	1.08	527	0	0	1	1	LGG, GLI	Isocitrate dehydrogenase [NADP] cytoplasmic	2
3.40.718.10_9686	IDH2	P48735	1.08	30	0	0	1	1	LAML	Isocitrate dehydrogenase [NADP], mitochondrial	2
2.170.300.10_7708	NOTCH1	P46531	10.683	22	0	0	1	0	LGG, GLI	Neurogenic locus notch homolog protein 1	1
1.10.30.10_4421	CIC	Q96RK0	8.837	48	0	0	1	0	LGG, GLI	Protein capicua homolog	1
2.160.10.10_80228	ZNF676	Q8N7Q3	7.369	14	0	1	0	0	THCA	Zinc finger protein 676	1
2.60.40.60_18445	CDH5	P33151	7.206	15	0	1	0	0	KIRC	Cadherin-5	1
2.160.10.10_81454	ZNF83	P51522	5.944	27	0	1	0	0	BLCA	Zinc finger protein 83	1
3.30.160.60_23366	WT1	P19544	5.643	10	0	0	1	0	COAD	Wilms tumor protein	1
3.30.420.10_44795	POLE	Q07864	5.638	21	0	0	1	0	UCEC	DNA polymerase epsilon catalytic subunit A	1
2.60.40.10_20362	TTN	Q8WZ42	4.893	12	0	1	0	0	SKCM	Titin	1
2.20.100.10_10057	UNC5C	O95185	4.445	3	0	1	0	0	COAD	Netrin receptor UNC5C	1
2.20.100.10_10057	UNC5D	Q6UXZ4	4.445	3	0	1	0	0	COAD	Netrin receptor UNC5D	1
2.60.40.60_18619	CELSR2	Q9HCU4	4.42	6	0	1	0	0	SKCM	Cadherin EGF LAG seven-pass G-type receptor 2	1
2.160.10.10_18313	BCL6	P41182	4.234	11	0	0	1	0	DLBC	B-cell lymphoma 6 protein	1
1.20.58.60_16176	KALRN	O60229	3.561	8	0	1	0	0	LUAD	Kalirin	1
2.160.10.10_31282	ZNF560	Q96MR9	3.498	11	0	0	0	1	UCEC	Zinc finger protein 560	1
2.170.270.10_5098	EZH2	Q15910	3.348	29	0	0	1	0	DLBC	Histone-lysine N-methyltransferase EZH2	1
2.160.10.10_33722	ZNF189	O75820	3.346	11	0	0	0	1	COAD	Zinc finger protein 189	1
1.20.120.330_23932	PIK3R1	P27986	3.1775	40	0	0	1	0	COAD, UCEC	Phosphatidylinositol 3-kinase regulatory subunit alpha	1
2.160.10.10_79658	CTCF	P49711	3.177	11	0	0	1	0	UCEC	Transcriptional repressor CTCF	1
3.40.50.300_632587	ATRX	P46100	3.088	11	0	0	1	0	GLI	Transcriptional regulator ATRX	1
2.60.120.290_8068	CSMD1	Q96PZ7	3.055	6	0	0	0	1	LIHC	CUB and sushi domain-containing protein 1	1
2.60.40.60_18207	PCDHB16	Q9NRJ7	2.973	2	0	1	0	0	LAML	Protocadherin beta-16	1
2.60.40.60_17929	PCDHB7	Q9Y5E2	2.947	4	0	0	0	1	THCA	Protocadherin beta-7	1
2.60.40.60_17929	PCDHB8	Q9UN66	2.947	4	0	1	0	0	THCA	Protocadherin beta-8	1
2.60.40.60_18201	PCDHA6	Q9UN73	2.942	3	0	1	0	0	PRAD	Protocadherin alpha-6	1
2.60.40.60_18149	PCDHA5	Q9Y5H7	2.931	5	0	1	0	0	BLCA	Protocadherin alpha-5	1
2.60.40.60_18149	PCDHA13	Q9Y5I0	2.931	3	0	1	0	0	BLCA	Protocadherin alpha-13	1
2.60.40.60_18149	PCDHA9	Q9Y5H5	2.931	3	0	1	0	0	BLCA	Protocadherin alpha-9	1
2.60.40.10_134685	ROBO1	Q9Y6N7	2.927	12	0	1	0	0	LUAD	Roundabout homolog 1	1
2.60.350.10_2781	FAT4	Q6V0I7	2.891	13	0	0	1	0	SKCM	Protocadherin Fat 4	1
3.90.190.10_11707	PTEN	P60484	2.81173	398	0	0	1	0	KIRC, COAD, READ, SKCM, LUAD, LUSC, BRCA, GBM, LGG, GLI, UCEC	Phosphatidylinositol 3,4,5-trisphosphate 3-phosphatase and dual-specificity protein phosphatase PTEN	1
2.90.20.10_9453	NOTCH4	Q99466	2.794	5	0	1	0	0	LUAD	Neurogenic locus notch homolog protein 4	1
2.60.40.10_135788	TTN	Q8WZ42	2.768	13	0	1	0	0	COAD	Titin	1
2.60.40.60_17984	PCDHGA1	Q9Y5H4	2.729	32	0	1	0	0	SKCM	Protocadherin gamma-A1	1
2.90.20.10_9329	FAT4	Q6V0I7	2.724	14	0	0	1	0	SKCM	Protocadherin Fat 4	1
3.30.450.20_87869	HIF1A	Q16665	2.642	54	0	0	1	0	GBM, GLI	Hypoxia-inducible factor 1-alpha	1
1.10.10.10_264994	FOXJ1	Q92949	2.52	1	0	0	0	1	READ	Forkhead box protein J1	1
1.10.10.10_264994	FOXK1	P85037	2.52	1	0	0	0	1	READ	Forkhead box protein K1	1
2.60.40.60_18232	PCDHGA3	Q9Y5H0	2.492	2	0	1	0	0	LIHC	Protocadherin gamma-A3	1
2.60.40.60_18232	PCDHGA6	Q9Y5G7	2.492	2	0	1	0	0	LIHC	Protocadherin gamma-A6	1
2.60.40.60_18201	PCDHA3	Q9Y5H8	2.4615	6	0	1	0	0	PRAD, GLI	Protocadherin alpha-3	1
3.40.532.10_561	BAP1	Q92560	2.417	18	0	0	1	0	KIRC	Ubiquitin carboxyl-terminal hydrolase BAP1	1
1.25.40.70_2223	PIK3CB	P42338	2.4	5	0	0	0	1	LIHC	Phosphatidylinositol 4,5-bisphosphate 3-kinase catalytic subunit beta isoform	1
2.60.40.60_18435	PCDHGA1	Q9Y5H4	2.359	8	0	1	0	0	LUSC	Protocadherin gamma-A1	1
2.160.10.10_43047	ZNF560	Q96MR9	2.351	11	0	0	0	1	SKCM	Zinc finger protein 560	1
2.120.10.80_463	LZTR1	Q8N653	2.327	26	0	0	1	0	GBM, GLI	Leucine-zipper-like transcriptional regulator 1	1
3.40.120.10_16736	PGM5	Q15124	2.311	20	0	0	0	1	STAD	Phosphoglucomutase-like protein 5	1
2.60.40.60_18149	PCDHA3	Q9Y5H8	2.3085	11	0	1	0	0	STAD, BLCA	Protocadherin alpha-3	1
2.160.10.10_81602	ZNF267	Q14586	2.306	5	0	1	0	0	UCEC	Zinc finger protein 267	1
3.40.525.10_3462	KALRN	O60229	2.304	13	0	1	0	0	SKCM	Kalirin	1
2.60.40.60_18207	PCDHB5	Q9Y5E4	2.2905	6	0	0	0	1	LAML, COAD	Protocadherin beta-5	1
3.30.505.10_4290	VAV2	P52735	2.265	10	0	1	0	0	COAD	Guanine nucleotide exchange factor VAV2	1
2.60.40.60_18207	PCDHB4	Q9Y5E5	2.26067	9	0	0	0	1	READ, BLCA, OV	Protocadherin beta-4	1
2.60.40.60_18207	PCDHB13	Q9Y5F0	2.26067	8	0	1	0	0	READ, BLCA, OV	Protocadherin beta-13	1
2.60.40.60_18207	PCDHB2	Q9Y5E7	2.24367	10	0	1	0	0	LAML, LUSC, BLCA	Protocadherin beta-2	1
2.160.10.10_81840	ZNF333	Q96JL9	2.243	4	0	0	0	1	UCEC	Zinc finger protein 333	1
1.25.10.10_68666	SF3B1	O75533	2.2295	35	0	0	1	0	BRCA, PAAD	Splicing factor 3B subunit 1	1
2.60.40.60_17956	PCDHGA12	O60330	2.205	8	0	0	0	1	STAD	Protocadherin gamma-A12	1
2.160.10.10_50471	ZNF429	Q86V71	2.192	100	0	1	0	0	GBM, GLI	Zinc finger protein 429	1
1.10.10.10_264994	FOXA1	P55317	2.18367	21	0	0	1	0	BRCA, BLCA, UCEC	Hepatocyte nuclear factor 3-alpha	1
3.40.50.410_19758	SEC24C	P53992	2.135	2	0	0	0	1	BLCA	Protein transport protein Sec24C	1
3.90.190.10_11605	SSH1	Q8WYL5	2.105	2	1	0	0	0	READ	Protein phosphatase Slingshot homolog 1	1
3.90.190.10_11605	DUSP10	Q9Y6W6	2.105	1	1	0	0	0	READ	Dual specificity protein phosphatase 10	1
3.90.190.10_11605	DUSP5	Q16690	2.105	1	1	0	0	0	READ	Dual specificity protein phosphatase 5	1
3.90.190.10_11605	DUSP6	Q16828	2.105	1	1	0	0	0	READ	Dual specificity protein phosphatase 6	1
3.90.190.10_11605	SSH3	Q8TE77	2.105	1	1	0	0	0	READ	Protein phosphatase Slingshot homolog 3	1
2.60.40.60_17956	PCDHGA2	Q9Y5H1	2.099	32	0	1	0	0	STAD, LUAD	Protocadherin gamma-A2	1
2.160.10.10_42759	ZNF429	Q86V71	2.089	194	0	1	0	0	GBM, GLI	Zinc finger protein 429	1
3.30.505.10_4305	PIK3R1	P27986	2.0655	25	0	0	1	0	GBM, GLI	Phosphatidylinositol 3-kinase regulatory subunit alpha	1
2.60.40.60_18207	PCDHB10	Q9UN67	2.045	16	0	1	0	0	COAD, READ, LUSC, OV	Protocadherin beta-10	1
1.10.10.10_264994	FOXL2	P58012	2.0395	4	0	0	1	0	COAD, READ	Forkhead box protein L2	1
2.60.40.60_18232	PCDHGA2	Q9Y5H1	2.0035	24	0	1	0	0	SKCM, LIHC	Protocadherin gamma-A2	1
2.60.40.60_18232	PCDHGA1	Q9Y5H4	2.0035	17	0	1	0	0	SKCM, LIHC	Protocadherin gamma-A1	1
2.60.40.60_18207	PCDHB12	Q9Y5F1	1.995	19	0	1	0	0	COAD, STAD, LUSC, OV	Protocadherin beta-12	1
2.60.40.60_17956	PCDHGA1	Q9Y5H4	1.993	18	0	1	0	0	LUAD	Protocadherin gamma-A1	1
2.60.40.60_18229	PCDHA2	Q9Y5H9	1.992	11	0	1	0	0	LUAD, ESCA, LIHC	Protocadherin alpha-2	1
2.60.40.60_18201	PCDHA1	Q9Y5I3	1.981	4	0	1	0	0	GLI	Protocadherin alpha-1	1
1.20.900.10_3381	ITSN1	Q15811	1.941	2	0	1	0	0	READ	Intersectin-1	1
1.20.900.10_3381	ARHGEF18	Q6ZSZ5	1.941	1	0	1	0	0	READ	Rho guanine nucleotide exchange factor 18	1
1.20.900.10_3381	NET1	Q7Z628	1.941	1	0	1	0	0	READ	Neuroepithelial cell-transforming gene 1 protein	1
1.20.900.10_3381	NGEF	Q8N5V2	1.941	1	0	1	0	0	READ	Ephexin-1	1
2.60.40.60_18229	PCDHA9	Q9Y5H5	1.921	7	0	1	0	0	COAD, ESCA	Protocadherin alpha-9	1
2.60.40.60_18229	PCDHA8	Q9Y5H6	1.92075	24	0	1	0	0	SKCM, LUAD, BRCA, ESCA	Protocadherin alpha-8	1
2.60.40.60_18229	PCDHA11	Q9Y5I1	1.915	11	0	0	0	1	STAD, BRCA	Protocadherin alpha-11	1
2.60.40.60_18149	PCDHA1	Q9Y5I3	1.913	11	0	1	0	0	LUAD, LUSC	Protocadherin alpha-1	1
2.60.40.60_18149	PCDHA2	Q9Y5H9	1.913	11	0	1	0	0	LUAD, LUSC	Protocadherin alpha-2	1
2.60.40.60_18149	PCDHA6	Q9UN73	1.913	11	0	1	0	0	LUAD, LUSC	Protocadherin alpha-6	1
2.60.350.10_9563	PCDHA11	Q9Y5I1	1.905	4	0	0	0	1	LIHC	Protocadherin alpha-11	1
2.60.350.10_9563	PCDHA5	Q9Y5H7	1.905	4	0	1	0	0	LIHC	Protocadherin alpha-5	1
2.60.40.60_18229	PCDHA6	Q9UN73	1.90467	17	0	1	0	0	COAD, LUAD, ESCA	Protocadherin alpha-6	1
2.60.40.60_18229	PCDHA1	Q9Y5I3	1.90067	18	0	1	0	0	STAD, LUAD, BRCA	Protocadherin alpha-1	1
2.60.40.60_18207	PCDHB15	Q9Y5E8	1.8885	6	0	0	0	1	BRCA, BLCA	Protocadherin beta-15	1
1.10.10.10_264994	FOXK2	Q01167	1.88	2	0	0	0	1	UCEC	Forkhead box protein K2	1
3.40.50.2300_150735	GRIK4	Q16099	1.859	9	0	1	0	0	SKCM	Glutamate receptor ionotropic, kainate 4	1
2.60.40.60_18229	PCDHA7	Q9UN72	1.84425	22	0	0	0	1	COAD, STAD, ESCA, LIHC	Protocadherin alpha-7	1
3.40.50.10810_9053	SMARCA4	P51532	1.836	5	0	0	1	0	PAAD	Transcription activator BRG1	1
2.60.40.60_18207	PCDHB6	Q9Y5E3	1.793	3	0	0	0	1	BRCA	Protocadherin beta-6	1
2.60.350.10_9563	PCDHA13	Q9Y5I0	1.7875	10	0	1	0	0	READ, SKCM	Protocadherin alpha-13	1
3.90.190.10_11605	DUSP19	Q8WTR2	1.7865	11	1	0	0	0	COAD, READ	Dual specificity protein phosphatase 19	1
3.90.190.10_11605	DUSP22	Q9NRW4	1.7865	8	1	0	0	0	COAD, READ	Dual specificity protein phosphatase 22	1
3.90.190.10_11605	DUSP1	P28562	1.7865	6	1	0	0	0	COAD, READ	Dual specificity protein phosphatase 1	1
3.90.190.10_11605	DUSP7	Q16829	1.7865	6	1	0	0	0	COAD, READ	Dual specificity protein phosphatase 7	1
2.160.10.10_81861	ZNF585B	Q52M93	1.775	9	0	1	0	0	SKCM	Zinc finger protein 585B	1
2.160.10.10_81861	ZNF585A	Q6P3V2	1.775	6	0	1	0	0	SKCM	Zinc finger protein 585A	1
1.10.510.10_78966	MET	P08581	1.772	15	0	0	1	0	COAD	Hepatocyte growth factor receptor	1
1.10.510.10_79008	CHEK2	O96017	1.7595	171	1	0	0	0	LUAD, GBM, LGG, GLI	Serine/threonine-protein kinase Chk2	1
2.60.40.60_18207	PCDHB11	Q9Y5F2	1.74867	16	0	0	0	1	STAD, LUSC, BRCA	Protocadherin beta-11	1
2.60.350.10_9563	PCDHA7	Q9UN72	1.7475	30	0	0	0	1	COAD, READ, SKCM, LIHC	Protocadherin alpha-7	1
3.40.50.2300_150845	GRIK1	P39086	1.738	9	0	1	0	0	STAD	Glutamate receptor ionotropic, kainate 1	1
3.40.50.2300_150845	GRIK2	Q13002	1.738	9	0	1	0	0	STAD	Glutamate receptor ionotropic, kainate 2	1
1.10.510.10_79228	STK11	Q15831	1.735	20	0	0	1	0	LUAD	Serine/threonine-protein kinase STK11	1
2.60.120.290_8045	CSMD1	Q96PZ7	1.726	20	0	0	0	1	SKCM	CUB and sushi domain-containing protein 1	1
2.60.40.60_18207	PCDHB3	Q9Y5E6	1.725	11	0	1	0	0	COAD, LUSC, BRCA	Protocadherin beta-3	1
2.60.350.10_9563	PCDHA2	Q9Y5H9	1.695	16	0	1	0	0	COAD, READ, SKCM	Protocadherin alpha-2	1
2.60.40.60_18229	PCDHA13	Q9Y5I0	1.694	5	0	1	0	0	STAD	Protocadherin alpha-13	1
2.60.40.1330_9715	DCC	P43146	1.686	27	0	1	0	0	SKCM	Netrin receptor DCC	1
2.60.40.60_18149	PCDHA11	Q9Y5I1	1.686	5	0	0	0	1	STAD	Protocadherin alpha-11	1
2.60.40.60_18149	PCDHA8	Q9Y5H6	1.686	5	0	1	0	0	STAD	Protocadherin alpha-8	1
2.160.10.10_82034	ZNF98	A6NK75	1.67	4	0	1	0	0	LUSC	Zinc finger protein 98	1
2.160.10.10_82034	ZNF100	Q8IYN0	1.67	3	0	1	0	0	LUSC	Zinc finger protein 100	1
2.160.10.10_82034	ZNF107	Q9UII5	1.67	2	0	0	0	1	LUSC	Zinc finger protein 107	1
2.160.10.10_82034	ZNF429	Q86V71	1.67	2	0	1	0	0	LUSC	Zinc finger protein 429	1
2.160.10.10_82034	ZNF430	Q9H8G1	1.67	2	0	1	0	0	LUSC	Zinc finger protein 430	1
2.160.10.10_82034	ZNF479	Q96JC4	1.67	2	0	1	0	0	LUSC	Zinc finger protein 479	1
2.160.10.10_82034	ZNF492	Q9P255	1.67	2	0	1	0	0	LUSC	Zinc finger protein 492	1
2.160.10.10_82034	ZNF714	Q96N38	1.67	2	0	1	0	0	LUSC	Zinc finger protein 714	1
3.90.1290.10_1257	PLEC	Q15149	1.6655	32	1	0	0	0	LUAD, LIHC	Plectin	1
3.90.1290.10_1257	EPPK1	P58107	1.648	102	1	0	0	0	SKCM, LUAD, LIHC, THCA	Epiplakin	1
2.60.40.60_18207	PCDHB8	Q9UN66	1.6435	13	0	1	0	0	COAD, STAD	Protocadherin beta-8	1
1.20.5.340_4317	MYH4	Q9Y623	1.639	9	0	0	0	1	SKCM	Myosin-4	1
1.10.510.10_78745	FGFR2	P21802	1.615	1	0	0	1	0	LAML	Fibroblast growth factor receptor 2	1
1.10.510.10_78745	RET	P07949	1.615	1	0	0	1	0	LAML	Proto-oncogene tyrosine-protein kinase receptor Ret	1
2.60.40.60_18207	PCDHB14	Q9Y5E9	1.608	4	0	1	0	0	COAD	Protocadherin beta-14	1
2.60.40.60_18207	PCDHB7	Q9Y5E2	1.608	4	0	0	0	1	COAD	Protocadherin beta-7	1
2.160.10.10_80616	ZNF506	Q5JVG8	1.582	6	0	1	0	0	LIHC	Zinc finger protein 506	1
2.160.10.10_80616	ZNF714	Q96N38	1.582	6	0	1	0	0	LIHC	Zinc finger protein 714	1
2.160.10.10_80616	ZNF100	Q8IYN0	1.582	3	0	1	0	0	LIHC	Zinc finger protein 100	1
2.160.10.10_80616	ZNF138	P52744	1.582	3	0	1	0	0	LIHC	Zinc finger protein 138	1
2.160.10.10_80616	ZNF429	Q86V71	1.582	3	0	1	0	0	LIHC	Zinc finger protein 429	1
2.160.10.10_80616	ZNF43	P17038	1.582	3	0	1	0	0	LIHC	Zinc finger protein 43	1
2.160.10.10_80616	ZNF431	Q8TF32	1.582	3	0	1	0	0	LIHC	Zinc finger protein 431	1
2.160.10.10_80616	ZNF676	Q8N7Q3	1.582	3	0	1	0	0	LIHC	Zinc finger protein 676	1
2.160.10.10_80616	ZNF708	P17019	1.582	3	0	1	0	0	LIHC	Zinc finger protein 708	1
2.60.40.60_18229	PCDHA3	Q9Y5H8	1.579	5	0	1	0	0	COAD	Protocadherin alpha-3	1
3.10.320.10_2577	HLA-DQB1	P01920	1.556	20	1	0	0	0	THCA	HLA class II histocompatibility antigen, DQ beta 1 chain	1
2.60.40.60_18229	PCDHA4	Q9UN74	1.553	17	0	1	0	0	STAD, SKCM	Protocadherin alpha-4	1
1.20.1070.10_45670	TSHR	P16473	1.547	31	0	0	1	0	COAD	Thyrotropin receptor	1
2.60.350.10_9563	PCDHA10	Q9Y5I2	1.51	6	0	0	0	1	COAD	Protocadherin alpha-10	1
2.60.350.10_9563	PCDHA3	Q9Y5H8	1.51	6	0	1	0	0	COAD	Protocadherin alpha-3	1
1.10.510.10_79298	BMPR2	Q13873	1.503	8	1	0	0	0	COAD	Bone morphogenetic protein receptor type-2	1
3.90.1290.10_1257	DSP	P15924	1.462	20	1	0	0	0	SKCM	Desmoplakin	1
2.60.40.60_18229	PCDHA10	Q9Y5I2	1.412	10	0	0	0	1	SKCM	Protocadherin alpha-10	1
2.60.350.10_9563	PCDHA1	Q9Y5I3	1.39	10	0	1	0	0	SKCM	Protocadherin alpha-1	1
2.60.350.10_9563	PCDHA4	Q9UN74	1.39	9	0	1	0	0	SKCM	Protocadherin alpha-4	1
3.40.50.300_630744	RALA	P11233	1.126	5	1	0	0	0	COAD	Ras-related protein Ral-A	1
3.40.50.300_630744	RIT2	Q99578	1.12133	25	1	0	0	0	COAD, SKCM, LUAD	GTP-binding protein Rit2	1
3.30.40.10_30081	KMT2C	Q8NEZ4	14.476	16	0	0	0	0	LUAD	Histone-lysine N-methyltransferase 2C	0
1.10.418.10_1403	SYNE1	Q8NF91	9.195	15	0	0	0	0	SKCM	Nesprin-1	0
2.30.29.30_21858	PREX2	Q70Z35	8.184	14	0	0	0	0	KIRC	Phosphatidylinositol 3,4,5-trisphosphate-dependent Rac exchanger 2 protein	0
1.10.10.750_1186	USP6	P35125	7.644	19	0	0	0	0	THCA	Ubiquitin carboxyl-terminal hydrolase 6	0
2.160.10.10_22734	ZNF646	O15015	7.078	24	0	0	0	0	GBM, GLI	Zinc finger protein 646	0
2.60.40.10_135017	MYLK	Q15746	6.981	11	0	0	0	0	UCEC	Myosin light chain kinase, smooth muscle	0
2.40.155.10_20824	ZNF80	P51504	6.855	11	0	0	0	0	BRCA	Zinc finger protein 80	0
3.40.50.300_45731	AK9	Q5TCS8	5.8755	32	0	0	0	0	SKCM, UCEC	Adenylate kinase 9	0
3.30.420.40_68894	HSPA8	P11142	5.7875	28	0	0	0	0	GBM, GLI	Heat shock cognate 71 kDa protein	0
3.90.640.10_8095	HSPA8	P11142	5.2675	46	0	0	0	0	GBM, GLI	Heat shock cognate 71 kDa protein	0
3.30.1520.10_1289	SNX13	Q9Y5W8	5.124	15	0	0	0	0	COAD	Sorting nexin-13	0
3.40.50.300_629787	PEX6	Q13608	4.9	15	0	0	0	0	LAML	Peroxisome assembly factor 2	0
2.60.350.10_2575	DCHS2	Q6V1P9	4.709	13	0	0	0	0	SKCM	Protocadherin-23	0
2.20.100.10_9715	ADAMTS20	P59510	4.675	14	0	0	0	0	SKCM	A disintegrin and metalloproteinase with thrombospondin motifs 20	0
2.20.100.10_10057	C8A	P07357	4.445	3	0	0	0	0	COAD	Complement component C8 alpha chain	0
3.30.300.30_32647	ACSM3	Q53FZ2	4.361	12	0	0	0	0	LAML	Acyl-coenzyme A synthetase ACSM3, mitochondrial	0
2.160.20.50_291	COL14A1	Q05707	4.175	12	0	0	0	0	SKCM	Collagen alpha-1(XIV) chain	0
1.10.3500.10_108	SRBD1	Q8N5C6	3.894	12	0	0	0	0	KIRC	S1 RNA-binding domain-containing protein 1	0
2.60.40.1330_10003	FCRLA	Q7L513	3.794	11	0	0	0	0	KIRC	Fc receptor-like A	0
2.40.20.10_1589	HGF	P14210	3.677	14	0	0	0	0	SKCM	Hepatocyte growth factor	0
2.60.120.200_24995	COL5A3	P25940	3.639	16	0	0	0	0	KIRC	Collagen alpha-3(V) chain	0
1.10.10.750_1186	TBC1D3G	Q6DHY5	3.597	9	0	0	0	0	LAML	TBC1 domain family member 3G	0
1.10.10.750_1186	TBC1D3	Q8IZP1	3.597	7	0	0	0	0	LAML	TBC1 domain family member 3	0
1.10.10.750_1186	TBC1D3H	P0C7X1	3.597	7	0	0	0	0	LAML	TBC1 domain family member 3H	0
2.20.100.10_10057	C8B	P07358	3.518	8	0	0	0	0	COAD, SKCM	Complement component C8 beta chain	0
2.20.100.10_10006	ADAMTS20	P59510	3.466	6	0	0	0	0	LUSC	A disintegrin and metalloproteinase with thrombospondin motifs 20	0
3.30.420.40_78669	ACTB	P60709	3.451	7	0	0	0	0	BLCA	Actin, cytoplasmic 1	0
2.30.42.10_23883	MAGI2	Q86UL8	3.4355	18	0	0	0	0	SKCM, UCEC	Membrane-associated guanylate kinase, WW and PDZ domain-containing protein 2	0
1.10.418.10_4776	VAV3	Q9UKW4	3.334	9	0	0	0	0	LIHC	Guanine nucleotide exchange factor VAV3	0
2.60.40.10_22365	MDGA2	Q7Z553	3.319	12	0	0	0	0	UCEC	MAM domain-containing glycosylphosphatidylinositol anchor protein 2	0
2.30.30.30_9070	RPL8	P62917	3.295	12	0	0	0	0	KIRC	60S ribosomal protein L8	0
1.10.238.10_33121	DYTN	A2CJ06	3.218	6	0	0	0	0	LUAD	Dystrotelin	0
3.10.100.10_12492	REG3A	Q06141	3.146	38	0	0	0	0	LUAD, LUSC	Regenerating islet-derived protein 3-alpha	0
3.10.100.10_12492	REG1A	P05451	3.146	31	0	0	0	0	LUAD, LUSC	Lithostathine-1-alpha	0
3.30.710.10_13483	KLHL1	Q9NR64	3.078	7	0	0	0	0	LIHC	Kelch-like protein 1	0
3.30.505.10_4288	SH2D1A	O60880	3.062	6	0	0	0	0	UCEC	SH2 domain-containing protein 1A	0
2.60.40.10_134821	IL1RL1	Q01638	3.034	11	0	0	0	0	SKCM	Interleukin-1 receptor-like 1	0
2.60.40.150_3540	MCTP1	Q6DN14	3.015	11	0	0	0	0	SKCM	Multiple C2 and transmembrane domain-containing protein 1	0
2.130.10.10_104560	NSMAF	Q92636	2.997	11	0	0	0	0	LAML	Protein FAN	0
1.10.30.10_4308	SOX9	P48436	2.985	7	0	0	0	0	COAD	Transcription factor SOX-9	0
1.20.1170.10_26222	KRT81	Q14533	2.951	7	0	0	0	0	LAML	Keratin, type II cuticular Hb1	0
2.60.40.10_16275	IGSF3	O75054	2.937	11	0	0	0	0	THCA	Immunoglobulin superfamily member 3	0
1.25.40.20_62716	POTEB	Q6S5H4	2.921	8	0	0	0	0	KIRC	POTE ankyrin domain family member B	0
1.10.10.10_264994	FOXD4L3	Q6VB84	2.903	8	0	0	0	0	LAML	Forkhead box protein D4-like 3	0
1.10.10.10_264994	FOXD4L6	Q3SYB3	2.903	7	0	0	0	0	LAML	Forkhead box protein D4-like 6	0
3.40.850.10_4714	KIF26B	Q2KJY2	2.864	14	0	0	0	0	UCEC	Kinesin-like protein KIF26B	0
2.60.40.1330_10136	CNTN4	Q8IWV2	2.86	13	0	0	0	0	SKCM	Contactin-4	0
2.160.10.10_81844	ZNF776	Q68DI1	2.856	13	0	0	0	0	KIRC	Zinc finger protein 776	0
2.160.20.50_17805	COL19A1	Q14993	2.851	8	0	0	0	0	SKCM	Collagen alpha-1(XIX) chain	0
2.60.40.10_54221	CEACAM20	Q6UY09	2.793	11	0	0	0	0	SKCM	Carcinoembryonic antigen-related cell adhesion molecule 20	0
1.50.10.10_18716	PGGHG	Q32M88	2.792	11	0	0	0	0	SKCM	Protein-glucosylgalactosylhydroxylysine glucosidase	0
3.30.470.20_30849	SYN1	P17600	2.759	5	0	0	0	0	UCEC	Synapsin-1	0
1.20.1050.10_15561	EEF1B2	P24534	2.72	11	0	0	0	0	LUAD	Elongation factor 1-beta	0
1.10.510.10_79478	TBK1	Q9UHD2	2.706	28	0	0	0	0	GBM, GLI	Serine/threonine-protein kinase TBK1	0
3.40.50.2000_97281	PYGM	P11217	2.679	10	0	0	0	0	LAML	Glycogen phosphorylase, muscle form	0
2.20.110.10_8947	JPH3	Q8WXH2	2.639	10	0	0	0	0	SKCM, LUAD	Junctophilin-3	0
1.10.1000.11_916	PSD2	Q9BQI7	2.637	5	0	0	0	0	UCEC	PH and SEC7 domain-containing protein 2	0
3.40.50.2300_28047	GRIA3	P42263	2.622	11	0	0	0	0	SKCM	Glutamate receptor 3	0
1.10.287.70_16546	CACNA1S	Q13698	2.622	5	0	0	0	0	GLI	Voltage-dependent L-type calcium channel subunit alpha-1S	0
3.10.320.10_3775	HLA-DQA1	P01909	2.6	41	0	0	0	0	THCA	HLA class II histocompatibility antigen, DQ alpha 1 chain	0
2.20.100.10_10057	C6	P13671	2.591	9	0	0	0	0	SKCM	Complement component C6	0
2.20.100.10_10057	C7	P10643	2.591	5	0	0	0	0	SKCM	Complement component C7	0
2.60.40.10_32936	HHLA2	Q9UM44	2.561	12	0	0	0	0	SKCM	HERV-H LTR-associating protein 2	0
3.30.565.10_80822	SACS	Q9NZJ4	2.549	11	0	0	0	0	SKCM	Sacsin	0
2.60.40.60_18709	DSC2	Q02487	2.54	4	0	0	0	0	BRCA	Desmocollin-2	0
2.60.40.10_136156	TNR	Q92752	2.53	31	0	0	0	0	SKCM, LUAD	Tenascin-R	0
1.10.30.10_4396	SOX3	P41225	2.5235	9	0	0	0	0	COAD, UCEC	Transcription factor SOX-3	0
1.10.10.10_264994	FOXJ3	Q9UPW0	2.52	2	0	0	0	0	READ	Forkhead box protein J3	0
1.10.10.10_264994	FOXF2	Q12947	2.513	3	0	0	0	0	READ, BLCA	Forkhead box protein F2	0
1.10.30.10_4396	SOX21	Q9Y651	2.50633	12	0	0	0	0	COAD, STAD, UCEC	Transcription factor SOX-21	0
1.10.10.10_264994	FOXQ1	Q9C009	2.506	4	0	0	0	0	BLCA	Forkhead box protein Q1	0
1.10.10.10_264994	FOXE3	Q13461	2.506	2	0	0	0	0	BLCA	Forkhead box protein E3	0
2.60.40.10_135823	FCRL5	Q96RD9	2.496	12	0	0	0	0	LUAD	Fc receptor-like protein 5	0
3.30.60.20_5564	PRKD1	Q15139	2.476	7	0	0	0	0	LIHC	Serine/threonine-protein kinase D1	0
1.10.30.10_4396	SOX1	O00570	2.472	7	0	0	0	0	STAD	Transcription factor SOX-1	0
1.20.1250.20_178848	DIRC2	Q96SL1	2.464	11	0	0	0	0	LAML	Disrupted in renal carcinoma protein 2	0
2.160.10.10_80308	ZNF649	Q9BS31	2.464	6	0	0	0	0	SKCM	Zinc finger protein 649	0
3.90.190.10_11707	TPTE	P56180	2.4408	96	0	0	0	0	COAD, SKCM, LUAD, LUSC, UCEC	Putative tyrosine-protein phosphatase TPTE	0
1.10.10.10_264994	FOXD4	Q12950	2.418	10	0	0	0	0	LAML, STAD	Forkhead box protein D4	0
1.10.510.10_79140	LMTK3	Q96Q04	2.409	7	0	0	0	0	COAD	Serine/threonine-protein kinase LMTK3	0
3.10.100.10_12492	REG1B	P48304	2.399	23	0	0	0	0	SKCM, LUSC	Lithostathine-1-beta	0
2.90.20.10_1779	NELL1	Q92832	2.394	12	0	0	0	0	SKCM	Protein kinase C-binding protein NELL1	0
2.60.40.10_134415	FLNB	O75369	2.359	8	0	0	0	0	SKCM	Filamin-B	0
1.10.1070.11_1687	PIK3CG	P48736	2.3585	10	0	0	0	0	COAD, BRCA	Phosphatidylinositol 4,5-bisphosphate 3-kinase catalytic subunit gamma isoform	0
1.10.10.60_123191	ISX	Q2M1V0	2.356	15	0	0	0	0	SKCM	Intestine-specific homeobox	0
4.10.400.10_12137	C6	P13671	2.355	10	0	0	0	0	SKCM	Complement component C6	0
1.10.10.10_264742	IRF2	P14316	2.351	11	0	0	0	0	COAD, BLCA	Interferon regulatory factor 2	0
1.20.1050.10_15622	GSTM5	P46439	2.346	28	0	0	0	0	GBM, GLI	Glutathione S-transferase Mu 5	0
3.30.70.330_43708	RBM47	A0AV96	2.311	6	0	0	0	0	UCEC	RNA-binding protein 47	0
3.30.70.330_43708	SYNCRIP	O60506	2.311	4	0	0	0	0	UCEC	Heterogeneous nuclear ribonucleoprotein Q	0
1.20.120.330_23900	CGNL1	Q0VF96	2.303	13	0	0	0	0	SKCM	Cingulin-like protein 1	0
3.30.800.10_686	PIP4K2A	P48426	2.302	13	0	0	0	0	KIRC	Phosphatidylinositol 5-phosphate 4-kinase type-2 alpha	0
2.160.20.50_17104	COLEC10	Q9Y6Z7	2.289	12	0	0	0	0	SKCM	Collectin-10	0
2.60.40.10_12028	PTPRT	O14522	2.278	17	0	0	0	0	SKCM	Receptor-type tyrosine-protein phosphatase T	0
1.10.150.120_3036	XDH	P47989	2.233	12	0	0	0	0	SKCM	Xanthine dehydrogenase/oxidase	0
3.40.50.410_19689	COL6A6	A6NMZ7	2.229	15	0	0	0	0	LUSC	Collagen alpha-6(VI) chain	0
1.10.10.10_264994	FOXG1	P55316	2.2265	7	0	0	0	0	READ, STAD	Forkhead box protein G1	0
3.40.50.880_33954	CPS1	P31327	2.219	12	0	0	0	0	LUAD	Carbamoyl-phosphate synthase [ammonia], mitochondrial	0
2.60.350.10_9520	CDH9	Q9ULB4	2.218	7	0	0	0	0	LUSC	Cadherin-9	0
1.10.510.10_78763	MARK1	Q9P0L2	2.209	4	0	0	0	0	PAAD	Serine/threonine-protein kinase MARK1	0
1.10.510.10_78763	SIK3	Q9Y2K2	2.209	4	0	0	0	0	PAAD	Serine/threonine-protein kinase SIK3	0
1.10.10.10_264994	FOXD4L1	Q9NU39	2.206	7	0	0	0	0	READ, STAD, BRCA	Forkhead box protein D4-like 1	0
2.10.70.10_16440	CFHR3	Q02985	2.198	10	0	0	0	0	SKCM	Complement factor H-related protein 3	0
2.60.40.10_135012	OPCML	Q14982	2.198	5	0	0	0	0	LUSC	Opioid-binding protein/cell adhesion molecule	0
2.160.10.10_81861	ZNF432	O94892	2.175	7	0	0	0	0	BLCA	Zinc finger protein 432	0
1.10.30.10_4396	SOX14	O95416	2.171	2	0	0	0	0	UCEC	Transcription factor SOX-14	0
1.10.30.10_4396	SOX15	O60248	2.171	2	0	0	0	0	UCEC	Protein SOX-15	0
3.30.460.10_17944	OAS1	P00973	2.17	11	0	0	0	0	SKCM	2'-5'-oligoadenylate synthase 1	0
3.30.70.330_42834	ELAVL2	Q12926	2.15	7	0	0	0	0	COAD	ELAV-like protein 2	0
3.40.50.10330_6271	SPHK1	Q9NYA1	2.149	11	0	0	0	0	COAD	Sphingosine kinase 1	0
3.40.50.980_69518	ACSL4	O60488	2.14	9	0	0	0	0	UCEC	Long-chain-fatty-acid--CoA ligase 4	0
3.40.50.410_19758	SEC24A	O95486	2.135	6	0	0	0	0	BLCA	Protein transport protein Sec24A	0
3.40.50.410_19758	SEC24B	O95487	2.135	2	0	0	0	0	BLCA	Protein transport protein Sec24B	0
2.60.40.10_136041	OPCML	Q14982	2.133	8	0	0	0	0	BLCA	Opioid-binding protein/cell adhesion molecule	0
2.60.120.10_54809	CNGA2	Q16280	2.127	8	0	0	0	0	OV	Cyclic nucleotide-gated olfactory channel	0
2.60.120.10_54809	CNGA3	Q16281	2.127	3	0	0	0	0	OV	Cyclic nucleotide-gated cation channel alpha-3	0
1.10.10.10_264994	FOXA2	Q9Y261	2.11625	12	0	0	0	0	COAD, READ, BLCA, UCEC	Hepatocyte nuclear factor 3-beta	0
1.10.10.10_264742	IRF6	O14896	2.116	4	0	0	0	0	BLCA	Interferon regulatory factor 6	0
1.10.10.10_264994	FOXF1	Q12946	2.111	12	0	0	0	0	READ, STAD, UCEC	Forkhead box protein F1	0
2.30.29.30_21844	SNTG2	Q9NY99	2.107	13	0	0	0	0	SKCM	Gamma-2-syntrophin	0
1.20.120.20_10899	PLIN4	Q96Q06	2.094	16	0	0	0	0	LAML	Perilipin-4	0
1.10.10.10_264994	FOXL1	Q12952	2.0796	17	0	0	0	0	COAD, READ, STAD, BLCA, UCEC	Forkhead box protein L1	0
3.30.420.40_77117	POTEF	A5A3E0	2.077	4	0	0	0	0	LUSC	POTE ankyrin domain family member F	0
3.30.420.40_77117	ACTA1	P68133	2.077	3	0	0	0	0	LUSC	Actin, alpha skeletal muscle	0
3.30.420.40_77117	ACTC1	P68032	2.077	3	0	0	0	0	LUSC	Actin, alpha cardiac muscle 1	0
3.30.230.10_28352	RPS16	P62249	2.061	11	0	0	0	0	LAML	40S ribosomal protein S16	0
1.10.10.60_124590	POU4F1	Q01851	2.061	5	0	0	0	0	UCEC	POU domain, class 4, transcription factor 1	0
1.10.10.60_124590	POU4F2	Q12837	2.061	5	0	0	0	0	UCEC	POU domain, class 4, transcription factor 2	0
2.60.120.40_2614	COL8A1	P27658	2.06	4	0	0	0	0	LUSC	Collagen alpha-1(VIII) chain	0
2.60.120.40_2614	C1QTNF2	Q9BXJ5	2.06	2	0	0	0	0	LUSC	Complement C1q tumor necrosis factor-related protein 2	0
2.60.120.40_2614	C1QTNF7	Q9BXJ2	2.06	2	0	0	0	0	LUSC	Complement C1q tumor necrosis factor-related protein 7	0
1.10.10.60_124590	POU3F4	P49335	2.0475	9	0	0	0	0	STAD, UCEC	POU domain, class 3, transcription factor 4	0
1.10.10.60_124590	POU4F3	Q15319	2.034	5	0	0	0	0	STAD	POU domain, class 4, transcription factor 3	0
1.20.1170.10_4932	EVPL	Q92817	2.03	15	0	0	0	0	SKCM	Envoplakin	0
2.60.40.150_15035	SYT3	Q9BQG1	2.027	6	0	0	0	0	UCEC	Synaptotagmin-3	0
2.60.40.150_15035	SYT9	Q86SS6	2.027	6	0	0	0	0	UCEC	Synaptotagmin-9	0
1.20.5.170_18070	KRT13	P13646	2.012	4	0	0	0	0	GLI	Keratin, type I cytoskeletal 13	0
1.20.5.170_18070	KRT15	P19012	2.012	4	0	0	0	0	GLI	Keratin, type I cytoskeletal 15	0
3.30.420.40_78983	POTEF	A5A3E0	1.995	4	0	0	0	0	LUSC	POTE ankyrin domain family member F	0
3.30.420.40_78983	ACTA1	P68133	1.995	3	0	0	0	0	LUSC	Actin, alpha skeletal muscle	0
3.30.420.40_78983	ACTC1	P68032	1.995	3	0	0	0	0	LUSC	Actin, alpha cardiac muscle 1	0
2.160.10.10_82224	ZNF711	Q9Y462	1.993	18	0	0	0	0	SKCM	Zinc finger protein 711	0
3.40.50.410_19365	VIT	Q6UXI7	1.988	14	0	0	0	0	UCEC	Vitrin	0
3.40.50.300_627822	GFM1	Q96RP9	1.982	9	0	0	0	0	COAD	Elongation factor G, mitochondrial	0
1.20.120.350_4260	KCNH6	Q9H252	1.973	7	0	0	0	0	STAD	Potassium voltage-gated channel subfamily H member 6	0
1.20.120.350_4260	KCNH1	O95259	1.973	5	0	0	0	0	STAD	Potassium voltage-gated channel subfamily H member 1	0
1.10.10.60_124216	BARX2	Q9UMQ3	1.967	7	0	0	0	0	SKCM	Homeobox protein BarH-like 2	0
1.10.10.60_123467	HOXA6	P31267	1.965	4	0	0	0	0	STAD	Homeobox protein Hox-A6	0
1.10.10.60_123467	HOXD4	P09016	1.965	4	0	0	0	0	STAD	Homeobox protein Hox-D4	0
1.10.10.60_123467	HOXA7	P31268	1.965	3	0	0	0	0	STAD	Homeobox protein Hox-A7	0
1.10.10.60_123467	HOXC5	Q00444	1.965	3	0	0	0	0	STAD	Homeobox protein Hox-C5	0
1.10.10.60_124216	NKX2-2	O95096	1.961	10	0	0	0	0	STAD, SKCM	Homeobox protein Nkx-2.2	0
1.10.10.60_124216	NKX2-3	Q8TAU0	1.955	4	0	0	0	0	STAD	Homeobox protein Nkx-2.3	0
1.10.10.60_124216	BARHL1	Q9BZE3	1.955	3	0	0	0	0	STAD	BarH-like 1 homeobox protein	0
1.10.10.60_124216	NKX2-1	P43699	1.955	3	0	0	0	0	STAD	Homeobox protein Nkx-2.1	0
1.20.900.10_3381	ARHGEF26	Q96DR7	1.941	4	0	0	0	0	READ	Rho guanine nucleotide exchange factor 26	0
1.20.900.10_3381	AKAP13	Q12802	1.941	1	0	0	0	0	READ	A-kinase anchor protein 13	0
1.20.900.10_3381	ARHGEF12	Q9NZN5	1.941	1	0	0	0	0	READ	Rho guanine nucleotide exchange factor 12	0
1.20.900.10_3381	ARHGEF15	O94989	1.941	1	0	0	0	0	READ	Rho guanine nucleotide exchange factor 15	0
1.20.900.10_3381	ITSN2	Q9NZM3	1.941	1	0	0	0	0	READ	Intersectin-2	0
1.10.1450.10_2060	TSPAN8	P19075	1.94	11	0	0	0	0	SKCM	Tetraspanin-8	0
2.60.120.200_24567	NPTXR	O95502	1.933	10	0	0	0	0	SKCM	Neuronal pentraxin receptor	0
1.10.10.10_264994	FOXB1	Q99853	1.933	3	0	0	0	0	STAD	Forkhead box protein B1	0
1.10.10.10_264994	FOXE1	O00358	1.933	3	0	0	0	0	STAD	Forkhead box protein E1	0
3.20.90.10_495	TULP3	O75386	1.908	9	0	0	0	0	LIHC	Tubby-related protein 3	0
3.30.810.10_1088	PIP4K2A	P48426	1.906	5	0	0	0	0	UCEC	Phosphatidylinositol 5-phosphate 4-kinase type-2 alpha	0
3.30.810.10_1088	PIP4K2B	P78356	1.906	5	0	0	0	0	UCEC	Phosphatidylinositol 5-phosphate 4-kinase type-2 beta	0
3.80.10.10_105911	LRRTM4	Q86VH4	1.897	8	0	0	0	0	LUSC	Leucine-rich repeat transmembrane neuronal protein 4	0
1.20.1250.20_179241	SLC46A3	Q7Z3Q1	1.889	11	0	0	0	0	SKCM	Solute carrier family 46 member 3	0
2.10.25.10_45828	TNC	P24821	1.888	7	0	0	0	0	SKCM	Tenascin	0
2.10.25.10_45828	TNR	Q92752	1.888	7	0	0	0	0	SKCM	Tenascin-R	0
2.60.40.420_23908	HEPH	Q9BQS7	1.887	12	0	0	0	0	LUAD	Hephaestin	0
1.20.1560.10_26709	ABCC3	O15438	1.886	4	0	0	0	0	KIRC	Canalicular multispecific organic anion transporter 2	0
1.20.1560.10_26709	ABCC1	P33527	1.886	3	0	0	0	0	KIRC	Multidrug resistance-associated protein 1	0
1.20.1560.10_26709	CFTR	P13569	1.886	3	0	0	0	0	KIRC	Cystic fibrosis transmembrane conductance regulator	0
1.10.10.10_264994	FOXI1	Q12951	1.88567	9	0	0	0	0	COAD, STAD, BRCA	Forkhead box protein I1	0
2.60.120.200_24567	NPTX2	P47972	1.881	6	0	0	0	0	LUAD	Neuronal pentraxin-2	0
1.10.10.10_264994	FOXA3	P55318	1.88	2	0	0	0	0	UCEC	Hepatocyte nuclear factor 3-gamma	0
1.10.10.10_264994	FOXC1	Q12948	1.88	2	0	0	0	0	UCEC	Forkhead box protein C1	0
1.10.1070.11_1687	PIK3C2G	O75747	1.873	7	0	0	0	0	COAD	Phosphatidylinositol 4-phosphate 3-kinase C2 domain-containing subunit gamma	0
1.20.1110.10_14781	ATP13A5	Q4VNC0	1.858	10	0	0	0	0	LIHC	Probable cation-transporting ATPase 13A5	0
1.20.1110.10_14781	ATP13A1	Q9HD20	1.858	7	0	0	0	0	LIHC	Manganese-transporting ATPase 13A1	0
1.20.120.350_4263	KCNC2	Q96PR1	1.854	5	0	0	0	0	SKCM	Potassium voltage-gated channel subfamily C member 2	0
1.20.120.350_4263	KCNC3	Q14003	1.854	5	0	0	0	0	SKCM	Potassium voltage-gated channel subfamily C member 3	0
3.80.10.10_106957	LRRC3B	Q96PB8	1.842	16	0	0	0	0	SKCM	Leucine-rich repeat-containing protein 3B	0
3.40.50.10810_9053	CHD7	Q9P2D1	1.836	6	0	0	0	0	PAAD	Chromodomain-helicase-DNA-binding protein 7	0
2.60.40.1110_438	TPTE	P56180	1.828	27	0	0	0	0	SKCM	Putative tyrosine-protein phosphatase TPTE	0
1.25.40.70_2223	PIK3CG	P48736	1.828	8	0	0	0	0	KIRC, UCEC	Phosphatidylinositol 4,5-bisphosphate 3-kinase catalytic subunit gamma isoform	0
1.10.287.110_14410	DNAJC5B	Q9UF47	1.815	11	0	0	0	0	SKCM	DnaJ homolog subfamily C member 5B	0
3.40.367.20_1728	HKDC1	Q2TB90	1.795	7	0	0	0	0	LIHC	Putative hexokinase HKDC1	0
3.40.367.20_1728	HK2	P52789	1.795	5	0	0	0	0	LIHC	Hexokinase-2	0
1.20.1270.60_4578	ARFIP1	P53367	1.785	10	0	0	0	0	UCEC	Arfaptin-1	0
3.90.226.10_34071	MCCC2	Q9HCC0	1.773	14	0	0	0	0	KIRC	Methylcrotonoyl-CoA carboxylase beta chain, mitochondrial	0
1.10.510.10_78966	MERTK	Q12866	1.772	5	0	0	0	0	COAD	Tyrosine-protein kinase Mer	0
2.60.120.200_24615	CNTNAP2	Q9UHC6	1.759	24	0	0	0	0	SKCM	Contactin-associated protein-like 2	0
3.20.20.70_120783	HMGCLL1	Q8TB92	1.752	24	0	0	0	0	LUAD, UCEC	3-hydroxymethyl-3-methylglutaryl-CoA lyase, cytoplasmic	0
1.20.5.340_4277	MYH1	P12882	1.723	9	0	0	0	0	SKCM	Myosin-1	0
1.20.5.340_4277	MYH2	Q9UKX2	1.723	9	0	0	0	0	SKCM	Myosin-2	0
1.20.5.340_4277	MYH13	Q9UKX3	1.723	6	0	0	0	0	SKCM	Myosin-13	0
2.60.40.10_136415	BTNL8	Q6UX41	1.722	7	0	0	0	0	BRCA	Butyrophilin-like protein 8	0
2.60.40.10_136415	BTN2A2	Q8WVV5	1.722	4	0	0	0	0	BRCA	Butyrophilin subfamily 2 member A2	0
2.60.40.10_136415	BTN2A1	Q7KYR7	1.722	2	0	0	0	0	BRCA	Butyrophilin subfamily 2 member A1	0
2.60.40.10_136415	CD276	Q5ZPR3	1.722	2	0	0	0	0	BRCA	CD276 antigen	0
2.60.40.10_136415	ERMAP	Q96PL5	1.722	2	0	0	0	0	BRCA	Erythroid membrane-associated protein	0
3.10.50.40_13891	FKBP9	O95302	1.7175	50	0	0	0	0	GBM, GLI	Peptidyl-prolyl cis-trans isomerase FKBP9	0
2.170.240.10_110	COL4A5	P29400	1.693	9	0	0	0	0	UCEC	Collagen alpha-5(IV) chain	0
2.170.240.10_110	COL4A1	P02462	1.693	6	0	0	0	0	UCEC	Collagen alpha-1(IV) chain	0
2.170.240.10_110	COL4A3	Q01955	1.693	6	0	0	0	0	UCEC	Collagen alpha-3(IV) chain	0
3.90.190.10_11707	DNAJC6	O75061	1.686	3	0	0	0	0	LUAD	Putative tyrosine-protein phosphatase auxilin	0
3.90.190.10_11707	GAK	O14976	1.686	3	0	0	0	0	LUAD	Cyclin-G-associated kinase	0
3.40.50.1820_115381	DPP10	Q8N608	1.684	10	0	0	0	0	BLCA	Inactive dipeptidyl peptidase 10	0
2.60.40.1330_9702	CNTN6	Q9UQ52	1.684	9	0	0	0	0	UCEC	Contactin-6	0
2.60.40.1330_9702	CNTN4	Q8IWV2	1.684	6	0	0	0	0	UCEC	Contactin-4	0
3.40.50.1820_115381	DPP8	Q6V1X1	1.684	4	0	0	0	0	BLCA	Dipeptidyl peptidase 8	0
3.40.630.10_34847	CPB2	Q96IY4	1.66	6	0	0	0	0	OV	Carboxypeptidase B2	0
3.40.630.10_34847	CPA6	Q8N4T0	1.66	3	0	0	0	0	OV	Carboxypeptidase A6	0
3.40.630.10_34847	CPA2	P48052	1.66	2	0	0	0	0	OV	Carboxypeptidase A2	0
1.20.5.340_4317	MYH2	Q9UKX2	1.639	13	0	0	0	0	SKCM	Myosin-2	0
1.20.5.340_4317	MYH1	P12882	1.639	10	0	0	0	0	SKCM	Myosin-1	0
2.60.40.10_133288	LILRA1	O75019	1.625	12	0	0	0	0	SKCM	Leukocyte immunoglobulin-like receptor subfamily A member 1	0
2.60.40.10_133288	LILRA2	Q8N149	1.625	12	0	0	0	0	SKCM	Leukocyte immunoglobulin-like receptor subfamily A member 2	0
3.90.215.10_2905	ANGPT1	Q15389	1.619	24	0	0	0	0	SKCM	Angiopoietin-1	0
3.90.215.10_2905	TNR	Q92752	1.619	13	0	0	0	0	SKCM	Tenascin-R	0
1.10.510.10_78745	DDR1	Q08345	1.615	1	0	0	0	0	LAML	Epithelial discoidin domain-containing receptor 1	0
1.10.510.10_78745	INSR	P06213	1.615	1	0	0	0	0	LAML	Insulin receptor	0
1.10.510.10_78745	NTRK3	Q16288	1.615	1	0	0	0	0	LAML	NT-3 growth factor receptor	0
1.10.510.10_78745	ROS1	P08922	1.615	1	0	0	0	0	LAML	Proto-oncogene tyrosine-protein kinase ROS	0
2.60.40.1400_477	KCNJ4	P48050	1.614	7	0	0	0	0	OV	Inward rectifier potassium channel 4	0
2.60.40.1400_477	KCNJ12	Q14500	1.614	5	0	0	0	0	OV	ATP-sensitive inward rectifier potassium channel 12	0
3.40.140.10_13208	APOBEC3H	Q6NTF7	1.605	12	0	0	0	0	THCA	DNA dC->dU-editing enzyme APOBEC-3H	0
3.10.200.10_1430	CA11	O75493	1.585	5	0	0	0	0	LUSC	Carbonic anhydrase-related protein 11	0
3.10.200.10_1430	CA12	O43570	1.585	2	0	0	0	0	LUSC	Carbonic anhydrase 12	0
3.10.200.10_1430	CA4	P22748	1.585	2	0	0	0	0	LUSC	Carbonic anhydrase 4	0
3.10.200.10_1430	CA5A	P35218	1.585	2	0	0	0	0	LUSC	Carbonic anhydrase 5A, mitochondrial	0
3.10.200.10_1430	CA5B	Q9Y2D0	1.585	2	0	0	0	0	LUSC	Carbonic anhydrase 5B, mitochondrial	0
3.10.200.10_1430	CA7	P43166	1.585	2	0	0	0	0	LUSC	Carbonic anhydrase 7	0
3.10.200.10_1430	CA9	Q16790	1.585	2	0	0	0	0	LUSC	Carbonic anhydrase 9	0
3.30.420.40_79206	GCK	P35557	1.58	13	0	0	0	0	SKCM	Glucokinase	0
3.30.420.40_79206	HK3	P52790	1.58	7	0	0	0	0	SKCM	Hexokinase-3	0
3.30.420.40_79206	HKDC1	Q2TB90	1.58	7	0	0	0	0	SKCM	Putative hexokinase HKDC1	0
3.10.200.10_1430	PTPRG	P23470	1.569	4	0	0	0	0	PRAD, LUSC	Receptor-type tyrosine-protein phosphatase gamma	0
1.10.10.10_264994	FOXB2	Q5VYV0	1.559	3	0	0	0	0	COAD	Forkhead box protein B2	0
1.20.1270.60_4664	SH3GL1	Q99961	1.556	16	0	0	0	0	KIRC	Endophilin-A2	0
3.10.200.10_1430	CA8	P35219	1.553	2	0	0	0	0	PRAD	Carbonic anhydrase-related protein	0
1.20.1070.10_45670	LHCGR	P22888	1.547	14	0	0	0	0	COAD	Lutropin-choriogonadotropic hormone receptor	0
1.20.1270.60_4610	BIN2	Q9UBW5	1.545	15	0	0	0	0	SKCM	Bridging integrator 2	0
1.10.510.10_78946	DAPK3	O43293	1.53	4	0	0	0	0	READ	Death-associated protein kinase 3	0
1.10.510.10_78946	CAMK1	Q14012	1.53	3	0	0	0	0	READ	Calcium/calmodulin-dependent protein kinase type 1	0
1.10.510.10_78946	MYLK3	Q32MK0	1.53	3	0	0	0	0	READ	Myosin light chain kinase 3	0
1.10.510.10_78946	RPS6KA3	P51812	1.53	3	0	0	0	0	READ	Ribosomal protein S6 kinase alpha-3	0
1.20.5.170_18295	KRT1	P04264	1.528	7	0	0	0	0	SKCM	Keratin, type II cytoskeletal 1	0
1.20.5.170_18295	KRT6C	P48668	1.528	7	0	0	0	0	SKCM	Keratin, type II cytoskeletal 6C	0
1.20.5.170_18295	KRT77	Q7Z794	1.528	5	0	0	0	0	SKCM	Keratin, type II cytoskeletal 1b	0
1.25.40.70_2223	PIK3C2G	O75747	1.528	5	0	0	0	0	COAD	Phosphatidylinositol 4-phosphate 3-kinase C2 domain-containing subunit gamma	0
1.20.5.170_18295	DES	P17661	1.528	4	0	0	0	0	SKCM	Desmin	0
1.20.5.170_18295	KRT78	Q8N1N4	1.528	4	0	0	0	0	SKCM	Keratin, type II cytoskeletal 78	0
1.20.5.170_18295	KRT85	P78386	1.528	4	0	0	0	0	SKCM	Keratin, type II cuticular Hb5	0
1.20.5.170_18295	KRT86	O43790	1.528	4	0	0	0	0	SKCM	Keratin, type II cuticular Hb6	0
2.60.40.10_137565	SIGLEC10	Q96LC7	1.522	10	0	0	0	0	UCEC	Sialic acid-binding Ig-like lectin 10	0
2.60.40.10_137565	SIGLEC8	Q9NYZ4	1.522	5	0	0	0	0	UCEC	Sialic acid-binding Ig-like lectin 8	0
2.60.40.10_137565	TIMD4	Q96H15	1.522	4	0	0	0	0	UCEC	T-cell immunoglobulin and mucin domain-containing protein 4	0
2.60.40.10_137565	CD33	P20138	1.522	3	0	0	0	0	UCEC	Myeloid cell surface antigen CD33	0
2.60.40.10_137565	HAVCR1	Q96D42	1.522	3	0	0	0	0	UCEC	Hepatitis A virus cellular receptor 1	0
2.60.40.10_137565	HAVCR2	Q8TDQ0	1.522	3	0	0	0	0	UCEC	Hepatitis A virus cellular receptor 2	0
2.60.40.10_137565	SIGLEC12	Q96PQ1	1.522	3	0	0	0	0	UCEC	Sialic acid-binding Ig-like lectin 12	0
2.80.10.50_8671	IL36B	Q9NZH7	1.519	30	0	0	0	0	SKCM	Interleukin-36 beta	0
2.60.40.10_136000	CD300A	Q9UGN4	1.509	6	0	0	0	0	LUAD	CMRF35-like molecule 8	0
2.60.40.10_136000	CD300C	Q08708	1.509	6	0	0	0	0	LUAD	CMRF35-like molecule 6	0
3.40.930.10_4542	SLC4A10	Q6U841	1.505	15	0	0	0	0	LUAD	Sodium-driven chloride bicarbonate exchanger	0
3.40.930.10_4542	SLC4A2	P04920	1.505	6	0	0	0	0	LUAD	Anion exchange protein 2	0
2.140.10.30_11540	DPP10	Q8N608	1.491	8	0	0	0	0	PAAD	Inactive dipeptidyl peptidase 10	0
3.10.100.10_12492	REG3G	Q6UW15	1.477	9	0	0	0	0	SKCM	Regenerating islet-derived protein 3-gamma	0
3.10.200.10_1430	CA10	Q9NS85	1.4725	28	0	0	0	0	SKCM, LUSC	Carbonic anhydrase-related protein 10	0
3.10.200.10_1430	CA3	P07451	1.4725	11	0	0	0	0	SKCM, LUSC	Carbonic anhydrase 3	0
3.10.200.10_1430	CA6	P23280	1.4725	10	0	0	0	0	SKCM, LUSC	Carbonic anhydrase 6	0
3.40.30.10_79844	PRDX6	P30041	1.468	5	0	0	0	0	SKCM	Peroxiredoxin-6	0
3.40.30.10_79844	PRDX1	Q06830	1.468	3	0	0	0	0	SKCM	Peroxiredoxin-1	0
3.40.30.10_79844	PRDX2	P32119	1.468	3	0	0	0	0	SKCM	Peroxiredoxin-2	0
3.90.70.10_1887	USP3	Q9Y6I4	1.461	12	0	0	0	0	LAML	Ubiquitin carboxyl-terminal hydrolase 3	0
3.10.200.10_1430	CA2	P00918	1.4565	21	0	0	0	0	PRAD, SKCM	Carbonic anhydrase 2	0
1.10.1070.11_1687	PIK3C3	Q8NEB9	1.451	5	0	0	0	0	UCEC	Phosphatidylinositol 3-kinase catalytic subunit type 3	0
1.10.1070.11_1687	PI4KAP2	A4QPH2	1.451	3	0	0	0	0	UCEC	Putative phosphatidylinositol 4-kinase alpha-like protein P2	0
1.10.1070.11_1687	PI4KB	Q9UBF8	1.451	3	0	0	0	0	UCEC	Phosphatidylinositol 4-kinase beta	0
3.40.50.2000_97317	UGT1A3	P35503	1.447	10	0	0	0	0	KIRC	UDP-glucuronosyltransferase 1-3	0
3.40.50.2000_97317	UGT1A7	Q9HAW7	1.447	4	0	0	0	0	KIRC	UDP-glucuronosyltransferase 1-7	0
3.40.50.2000_97317	UGT1A10	Q9HAW8	1.447	2	0	0	0	0	KIRC	UDP-glucuronosyltransferase 1-10	0
3.40.50.2000_97317	UGT2A1	Q9Y4X1	1.447	2	0	0	0	0	KIRC	UDP-glucuronosyltransferase 2A1	0
3.40.50.2000_97317	UGT2A3	Q6UWM9	1.447	2	0	0	0	0	KIRC	UDP-glucuronosyltransferase 2A3	0
3.40.50.970_36536	PDHA2	P29803	1.446	15	0	0	0	0	LIHC	Pyruvate dehydrogenase E1 component subunit alpha, testis-specific form, mitochondrial	0
3.40.630.10_34847	CPZ	Q66K79	1.4175	13	0	0	0	0	SKCM, OV	Carboxypeptidase Z	0
2.40.70.10_22885	PGA4	P0DJD7	1.417	12	0	0	0	0	LAML	Pepsin A-4	0
3.10.50.40_13877	FKBP9	O95302	1.41	85	0	0	0	0	GBM, GLI	Peptidyl-prolyl cis-trans isomerase FKBP9	0
1.10.565.10_5028	RXRA	P19793	1.406	19	0	0	0	0	BLCA	Retinoic acid receptor RXR-alpha	0
1.10.238.10_32830	CABP4	P57796	1.399	5	0	0	0	0	UCEC	Calcium-binding protein 4	0
1.10.238.10_32830	CABP1	Q9NZU7	1.399	4	0	0	0	0	UCEC	Calcium-binding protein 1	0
1.10.238.10_32830	CALML6	Q8TD86	1.399	4	0	0	0	0	UCEC	Calmodulin-like protein 6	0
3.40.50.200_10272	PCSK1	P29120	1.392	19	0	0	0	0	SKCM	Neuroendocrine convertase 1	0
3.40.50.200_10272	PCSK5	Q92824	1.392	18	0	0	0	0	SKCM	Proprotein convertase subtilisin/kexin type 5	0
3.10.200.10_1430	CA1	P00915	1.36	13	0	0	0	0	SKCM	Carbonic anhydrase 1	0
2.60.40.10_137567	PSG6	Q00889	1.319	14	0	0	0	0	SKCM	Pregnancy-specific beta-1-glycoprotein 6	0
2.60.40.10_137567	PSG2	P11465	1.319	11	0	0	0	0	SKCM	Pregnancy-specific beta-1-glycoprotein 2	0
2.60.40.10_137567	PSG5	Q15238	1.319	11	0	0	0	0	SKCM	Pregnancy-specific beta-1-glycoprotein 5	0
3.40.50.2000_97317	UGT2B10	P36537	1.2945	34	0	0	0	0	KIRC, SKCM	UDP-glucuronosyltransferase 2B10	0
3.40.50.2000_97317	UGT2B7	P16662	1.2945	26	0	0	0	0	KIRC, SKCM	UDP-glucuronosyltransferase 2B7	0
3.30.500.10_3472	CD1C	P29017	1.278	23	0	0	0	0	SKCM	T-cell surface glycoprotein CD1c	0
3.30.500.10_3472	CD1B	P29016	1.278	15	0	0	0	0	SKCM	T-cell surface glycoprotein CD1b	0
1.50.10.10_18715	MAN1A1	P33908	1.2685	23	0	0	0	0	COAD, SKCM	Mannosyl-oligosaccharide 1,2-alpha-mannosidase IA	0
1.50.10.10_18715	MAN1C1	Q9NR34	1.2685	21	0	0	0	0	COAD, SKCM	Mannosyl-oligosaccharide 1,2-alpha-mannosidase IC	0
2.40.20.10_1661	LPA	P08519	1.25	138	0	0	0	0	LAML	Apolipoprotein(a)	0
3.40.50.300_623830	HS3ST4	Q9Y661	1.23	12	0	0	0	0	SKCM	Heparan sulfate glucosamine 3-O-sulfotransferase 4	0
3.40.50.300_623830	HS3ST1	O14792	1.23	10	0	0	0	0	SKCM	Heparan sulfate glucosamine 3-O-sulfotransferase 1	0
3.40.33.10_4816	CRISP2	P16562	1.222	13	0	0	0	0	SKCM	Cysteine-rich secretory protein 2	0
3.40.33.10_4816	CRISP3	P54108	1.222	13	0	0	0	0	SKCM	Cysteine-rich secretory protein 3	0
3.40.33.10_4816	GLIPR1	P48060	1.222	7	0	0	0	0	SKCM	Glioma pathogenesis-related protein 1	0
3.40.33.10_4816	GLIPR1L1	Q6UWM5	1.222	7	0	0	0	0	SKCM	GLIPR1-like protein 1	0
3.40.50.1820_115488	PNLIP	P16233	1.219	12	0	0	0	0	LUAD	Pancreatic triacylglycerol lipase	0
3.40.50.1820_115488	LIPI	Q6XZB0	1.219	11	0	0	0	0	LUAD	Lipase member I	0
3.40.50.1820_115488	PNLIPRP1	P54315	1.219	9	0	0	0	0	LUAD	Inactive pancreatic lipase-related protein 1	0
3.40.50.1820_115488	PNLIPRP3	Q17RR3	1.219	9	0	0	0	0	LUAD	Pancreatic lipase-related protein 3	0
1.20.1080.10_5095	AQP7	O14520	1.1975	76	0	0	0	0	BLCA, THCA	Aquaporin-7	0
3.90.550.10_64971	GALNT17	Q6IS24	1.182	32	0	0	0	0	SKCM	Polypeptide N-acetylgalactosaminyltransferase 17	0
3.90.550.10_64971	GALNT13	Q8IUC8	1.182	24	0	0	0	0	SKCM	Polypeptide N-acetylgalactosaminyltransferase 13	0
3.90.550.10_64971	GALNT14	Q96FL9	1.182	16	0	0	0	0	SKCM	Polypeptide N-acetylgalactosaminyltransferase 14	0
3.90.550.10_64971	GALNT8	Q9NY28	1.182	14	0	0	0	0	SKCM	Probable polypeptide N-acetylgalactosaminyltransferase 8	0
3.90.550.10_64971	GALNTL5	Q7Z4T8	1.182	14	0	0	0	0	SKCM	Inactive polypeptide N-acetylgalactosaminyltransferase-like protein 5	0
3.40.630.10_34847	CPXM2	Q8N436	1.175	24	0	0	0	0	SKCM	Inactive carboxypeptidase-like protein X2	0
3.40.630.10_34847	CPA3	P15088	1.175	19	0	0	0	0	SKCM	Mast cell carboxypeptidase A	0
3.40.630.10_34847	CPA4	Q9UI42	1.175	11	0	0	0	0	SKCM	Carboxypeptidase A4	0
3.40.630.10_34847	CPA1	P15085	1.175	10	0	0	0	0	SKCM	Carboxypeptidase A1	0
3.40.630.10_34847	CPE	P16870	1.175	10	0	0	0	0	SKCM	Carboxypeptidase E	0
3.40.50.2000_97317	UGT2B28	Q9BY64	1.142	23	0	0	0	0	SKCM	UDP-glucuronosyltransferase 2B28	0
3.40.50.2000_97317	UGT2B4	P06133	1.142	23	0	0	0	0	SKCM	UDP-glucuronosyltransferase 2B4	0
3.40.50.300_629994	CDC42	P60953	1.126	4	0	0	0	0	SKCM	Cell division control protein 42 homolog	0
3.40.50.300_629994	RHOF	Q9HBH0	1.126	4	0	0	0	0	SKCM	Rho-related GTP-binding protein RhoF	0
3.40.50.300_629994	RHOV	Q96L33	1.126	4	0	0	0	0	SKCM	Rho-related GTP-binding protein RhoV	0
1.10.630.10_29314	CYP4A11	Q02928	1.051	33	0	0	0	0	SKCM	Cytochrome P450 4A11	0
1.10.630.10_29314	CYP4F11	Q9HBI6	1.051	29	0	0	0	0	SKCM	Phylloquinone omega-hydroxylase CYP4F11	0
1.10.630.10_29314	CYP4F12	Q9HCS2	1.051	27	0	0	0	0	SKCM	Cytochrome P450 4F12	0
1.10.630.10_29314	CYP4F2	P78329	1.051	25	0	0	0	0	SKCM	Phylloquinone omega-hydroxylase CYP4F2	0
1.10.630.10_29314	CYP4X1	Q8N118	1.051	25	0	0	0	0	SKCM	Cytochrome P450 4X1	0
